# Supplementary material for: Data-driven prediction of complex crystal structures of dense lithium
Source: Nat Commun. 2023 May 22;14:2924. doi: 10.1038/s41467-023-38650-y (PMC10203143; doi:10.1038/s41467-023-38650-y)
Supplement: Supplementary file 4 — Supplementary Data 1 [file 41467_2023_38650_MOESM4_ESM.zip]

Archive with 14 entries (14 files):
- Supplementary Data 1/POSCAR_aP160
- Supplementary Data 1/POSCAR_aP160-600KBar
- Supplementary Data 1/POSCAR_aP160-700KBar
- Supplementary Data 1/POSCAR_C2m
- Supplementary Data 1/POSCAR_cI16
- Supplementary Data 1/POSCAR_Cmca
- Supplementary Data 1/POSCAR_oC40
- Supplementary Data 1/POSCAR_oC88
- Supplementary Data 1/POSCAR_oP192
- Supplementary Data 1/POSCAR_oP48
- Supplementary Data 1/POSCAR_P2_1
- Supplementary Data 1/POSCAR_P2_1c
- Supplementary Data 1/POSCAR_Pc
- Supplementary Data 1/POSCAR_tI20
