# Supplementary material for: Data-driven prediction of complex crystal structures of dense lithium
Source: Nat Commun. 2023 May 22;14:2924. doi: 10.1038/s41467-023-38650-y (PMC10203143; doi:10.1038/s41467-023-38650-y)
Supplement: Supplementary file 4 — Supplementary Data 1 [file 41467_2023_38650_MOESM4_ESM.zip › Supplementary Data 1/POSCAR_aP160]

3_1                                     
   1.00000000000000     
    16.4145084805081432   -0.0094790277879832    0.7709011329152833
     0.0037844910074809    7.6628435698877428   -0.0195697883053139
     1.0461514154544049    0.0263922129283980   10.6807985809416639
   Li
   160
Direct
  0.5825538679301754  0.6205521542896896  0.7950443721083990
  0.5183604638614001  0.3723862982068221  0.8065047445853453
  0.0815322930853199  0.8671104412519868  0.7954923582220131
  0.0174545690660962  0.1150448008094912  0.8064493552319211
  0.2682665725324987  0.1227879105202371  0.2568945823454654
  0.7061081497035709  0.8666168840722609  0.5730996167630804
  0.7680670959765952  0.3711877835535339  0.4577639136823154
  0.2069282892660984  0.6212247600642656  0.5725047756659488
  0.6441616472077344  0.3742269864321612  0.9839397852272128
  0.3314532711713444  0.8723149542122827  0.8473814390534556
  0.1431972179871327  0.3737611353730079  0.8862427518749146
  0.8320204282758681  0.8719620025805894  0.9462171107583034
  0.5816012325665693  0.6191079681087303  0.9975175925464213
  0.3929879350033909  0.3626103307508662  0.9348152400545877
  0.1432036940274946  0.1132951624681544  0.9844467500156039
  0.8920625445087736  0.1250732364906857  0.9346036428589934
  0.7682963803130787  0.3726059798660066  0.0565683979643805
  0.2080051319065918  0.6249834819771491  0.9696769487776752
  0.2680512500101166  0.3711954906556020  0.9577231071451163
  0.7072952789550603  0.8627587053814663  0.9701564690966513
  0.5182025798940791  0.1182274479959097  0.9057951936778310
  0.5809219005569596  0.8643002023223172  0.8970501709275052
  0.0192158175303827  0.3692328814131171  0.9058431283804096
  0.9567072363820027  0.6138335181775103  0.9217387747959730
  0.3308487660704820  0.8643631029500999  0.6469505944344004
  0.5818976195067866  0.8716373762903432  0.6962425009681997
  0.8930546957757889  0.3733633320445746  0.6362793020817166
  0.0828887164213868  0.6157856936289763  0.6957933333904343
  0.7065973832861079  0.8740688639994022  0.7696312612528476
  0.2671098283744792  0.1164584912910441  0.4581035683039011
  0.2076400042758243  0.6134842081722460  0.7690489612357301
  0.7690522676151079  0.3690771176307538  0.6558406840967341
  0.1415079132275571  0.1209610253763262  0.7877671065107030
  0.9560080029153274  0.8665697279639074  0.8226309585624433
  0.6423850658533486  0.3668085157065260  0.7874141601756035
  0.4570568939425554  0.6208683266784282  0.8228749791430231
  0.2690381219273616  0.3690161003075346  0.1557837581829164
  0.7075644853818914  0.8681689487148144  0.3681713033277010
  0.7683987495082992  0.1184412264155797  0.1562766198506246
  0.2084026868661181  0.6194176395715916  0.3676745411169274
  0.5179646520677217  0.3711491423275122  0.2076722913967127
  0.4581425161657791  0.6249942642002190  0.2199613689601121
  0.0172163321440716  0.1161806831885202  0.2076976621983305
  0.9571063617846927  0.8626111514819937  0.2197729756481920
  0.7069306082872987  0.6211513566102842  0.0725819735488309
  0.3327780251801101  0.6157054146137121  0.9461638603568999
  0.2061067412011340  0.8665287186466891  0.0730269615371725
  0.7671174864763726  0.1165277391695849  0.9581432759136265
  0.3324557503519252  0.6206036369076874  0.5455026049316487
  0.6421442483557087  0.1248454511684697  0.6852852517631665
  0.8318555762892372  0.6230299827980015  0.6469938878193181
  0.1428793719826362  0.3627645343823088  0.6847640371448416
  0.4560179522281951  0.8665538390094835  0.3227013651916139
  0.5174594695255400  0.1150782454066646  0.3064914128318647
  0.9570464606061692  0.6209240179256450  0.3228111094117090
  0.0183455217552810  0.3724531573880317  0.3064633266164232
  0.4558246987169195  0.8734384528740597  0.9215542545078582
  0.6422041111472526  0.1139023670397609  0.8867903705638744
  0.8941439640237906  0.3678928080423698  0.8323973564128417
  0.0817891964856016  0.6233326633016202  0.8964088668416049
  0.0823451323614390  0.6150991708134004  0.0968774895614020
  0.0184618407390103  0.3656969910673180  0.1080143227852341
  0.5815416988912608  0.8720726289351826  0.0973117679143946
  0.3915741128474401  0.1206259173223318  0.0371610834684245
  0.3932134434150341  0.1130960725115587  0.2337985877191838
  0.5815365894582948  0.8671279001610825  0.2955497871246662
  0.8940536966851304  0.3741127907239337  0.2339867333765174
  0.0825470046325821  0.6205865262287135  0.2949831056913257
  0.8317806667852211  0.6192992143841326  0.2479126810316072
  0.1423595560611209  0.3667870229436506  0.2873311055540565
  0.3307089508005609  0.8682825607247017  0.2478754779007983
  0.6415235900143829  0.1209271148077553  0.2878487371255485
  0.3320165259396121  0.8718969004560840  0.4462549002720598
  0.6432005891014655  0.1132755076278131  0.4844923890409419
  0.8316264658347136  0.8666800608300199  0.5454981417429032
  0.1441658308692600  0.3741748199866821  0.4838945167923349
  0.0179686477983852  0.3711569353871025  0.7076420637396998
  0.9581365083297378  0.6249409965324185  0.7199097617684619
  0.5172130046803030  0.1161567282507047  0.7077285643294453
  0.4571184231356645  0.8625142575261060  0.7198299135659577
  0.8923997069168711  0.1138323165899444  0.1359836717938820
  0.0818855660726092  0.8715978339485084  0.1961739601029706
  0.3930610254629264  0.3733194635549631  0.1363540438612371
  0.5828968868008497  0.6157196790599531  0.1958626727513780
  0.0808473569884970  0.8682625743347056  0.9979120047677983
  0.9567335996640057  0.8739600732971078  0.0191643085449333
  0.4574735962432524  0.6131251080012281  0.0194542510833288
  0.5192062652657978  0.3646077819913799  0.0064456582134356
  0.5823596652642961  0.6150943972281135  0.5969614159530070
  0.3924006753584178  0.1137818280747715  0.6360598535038942
  0.0815169366972384  0.8720875162892324  0.5972300347244134
  0.8930066531289047  0.3626611541573229  0.4347891075112326
  0.3920466510880320  0.1250748935398495  0.4346306541045029
  0.5808522187648343  0.8682060114336193  0.4979788033070972
  0.8327868995151086  0.6157127769420871  0.4461269732244221
  0.0816040816783204  0.6190570469589600  0.4974483248501123
  0.9584470986590995  0.6193058773713817  0.1179396889547877
  0.0182828376533927  0.1226473728371171  0.0062642921656162
  0.4575894341744110  0.8679986192441127  0.1177603571608835
  0.5177219048803875  0.1213943609646727  0.1080364214970453
  0.8915777230738690  0.1205828076797369  0.5371038401221809
  0.1432259937347284  0.1196891570481542  0.5829307830529659
  0.3923190213704993  0.3667672075925466  0.5374025694832288
  0.6440004116631888  0.3676441871377844  0.5824569733628072
  0.7691384629025938  0.3649857550140923  0.2563638081437973
  0.2067858780031397  0.6138440852999751  0.1713808791267762
  0.2675717500936875  0.1148434968164715  0.0568596898821875
  0.7057706252587660  0.8738566542679435  0.1720380985713677
  0.7084232060722201  0.6194919006326448  0.8677597633801275
  0.3931005356536261  0.1196893713252014  0.8322608301744993
  0.2075392271957825  0.8681962682398199  0.8680839462006157
  0.8923224217618950  0.3668819817972042  0.0373426936853008
  0.8308597145661570  0.8643443339794368  0.1469365948360183
  0.1421401145048969  0.1247853431967427  0.1852029232898496
  0.3318519119520520  0.6229378151379908  0.1470076211530034
  0.6428883090274091  0.3627077645501247  0.1848522751499593
  0.2686320551446276  0.3661048956160654  0.3579308699152518
  0.7076392653900516  0.6135873081971137  0.2691134679465880
  0.7675718343261398  0.1217727086702792  0.3585008962272496
  0.2065898883928761  0.8741086425664227  0.2695697661430305
  0.9558300122202260  0.8734220517059341  0.4215094886794753
  0.0181923065569404  0.1182181221674823  0.4057404593607697
  0.4567045413745429  0.6137301908517004  0.4217809567252522
  0.5192353800809125  0.3691760093803261  0.4058966615331014
  0.2683824513158066  0.1184568573767604  0.6562174534008638
  0.8307238147676719  0.8683355514535996  0.7478651545862257
  0.7686343051557835  0.3661260784563601  0.8579699115066030
  0.3317731057957142  0.6192921886678735  0.7479242113415779
  0.7080185437979227  0.6249705787326327  0.4697763530362930
  0.2682798831747489  0.3726230032406415  0.5565138312012120
  0.2072806852750874  0.8627292710985225  0.4700559313314400
  0.7675818946277367  0.1149084160304537  0.5569150300436199
  0.0809229370231452  0.8643162379436065  0.3969915963978605
  0.8931000281041200  0.1197591410777938  0.3322232828845985
  0.5817867615174172  0.6233458689985446  0.3964721613812293
  0.3941416594224532  0.3679034880245737  0.3324301751008592
  0.5184614695045302  0.3657437459662097  0.6080637947594988
  0.4584434069544257  0.6193307813613129  0.6179551730805981
  0.0177187728568593  0.1214864347894811  0.6079823127474152
  0.9575869644349307  0.8680635293577099  0.6177443506246718
  0.4567248619947688  0.8739696801056250  0.5191936041037487
  0.5182862010502050  0.1226101507248419  0.5063282498945110
  0.9574825438898013  0.6132015080579983  0.5194228490413544
  0.0191999072930607  0.3646264371212114  0.5063856354654659
  0.2675712525603330  0.1217277389451251  0.8584634560393656
  0.7682668642445788  0.1227684348675607  0.7569340114541963
  0.8323838840547823  0.6154427366510135  0.8473294467596726
  0.2691450811568822  0.3649087040657712  0.7563250814667096
  0.8314669428980668  0.8723874496264346  0.3473558877034744
  0.1421887939777857  0.1139596996270888  0.3867270292630399
  0.3323695607366452  0.6154561295958206  0.3473558255977754
  0.6432158435515195  0.3738238088352819  0.3863033959129734
  0.3316325879895584  0.8666812885782841  0.0455326369147947
  0.6432274346975433  0.1197760980827421  0.0829733736155625
  0.8324503882449695  0.6206851854346287  0.0454699279053550
  0.1439995227234993  0.3677003907810468  0.0824090344922700
  0.3940617279636108  0.3741374710066042  0.7340377345212256
  0.7067846684563698  0.6138397240752220  0.6714357320560923
  0.8932106898481035  0.1132059488199650  0.7337423122963741
  0.2057681745187442  0.8738087533121616  0.6719907173549879
 
  0.00000000E+00  0.00000000E+00  0.00000000E+00
  0.00000000E+00  0.00000000E+00  0.00000000E+00
  0.00000000E+00  0.00000000E+00  0.00000000E+00
  0.00000000E+00  0.00000000E+00  0.00000000E+00
  0.00000000E+00  0.00000000E+00  0.00000000E+00
  0.00000000E+00  0.00000000E+00  0.00000000E+00
  0.00000000E+00  0.00000000E+00  0.00000000E+00
  0.00000000E+00  0.00000000E+00  0.00000000E+00
  0.00000000E+00  0.00000000E+00  0.00000000E+00
  0.00000000E+00  0.00000000E+00  0.00000000E+00
  0.00000000E+00  0.00000000E+00  0.00000000E+00
  0.00000000E+00  0.00000000E+00  0.00000000E+00
  0.00000000E+00  0.00000000E+00  0.00000000E+00
  0.00000000E+00  0.00000000E+00  0.00000000E+00
  0.00000000E+00  0.00000000E+00  0.00000000E+00
  0.00000000E+00  0.00000000E+00  0.00000000E+00
  0.00000000E+00  0.00000000E+00  0.00000000E+00
  0.00000000E+00  0.00000000E+00  0.00000000E+00
  0.00000000E+00  0.00000000E+00  0.00000000E+00
  0.00000000E+00  0.00000000E+00  0.00000000E+00
  0.00000000E+00  0.00000000E+00  0.00000000E+00
  0.00000000E+00  0.00000000E+00  0.00000000E+00
  0.00000000E+00  0.00000000E+00  0.00000000E+00
  0.00000000E+00  0.00000000E+00  0.00000000E+00
  0.00000000E+00  0.00000000E+00  0.00000000E+00
  0.00000000E+00  0.00000000E+00  0.00000000E+00
  0.00000000E+00  0.00000000E+00  0.00000000E+00
  0.00000000E+00  0.00000000E+00  0.00000000E+00
  0.00000000E+00  0.00000000E+00  0.00000000E+00
  0.00000000E+00  0.00000000E+00  0.00000000E+00
  0.00000000E+00  0.00000000E+00  0.00000000E+00
  0.00000000E+00  0.00000000E+00  0.00000000E+00
  0.00000000E+00  0.00000000E+00  0.00000000E+00
  0.00000000E+00  0.00000000E+00  0.00000000E+00
  0.00000000E+00  0.00000000E+00  0.00000000E+00
  0.00000000E+00  0.00000000E+00  0.00000000E+00
  0.00000000E+00  0.00000000E+00  0.00000000E+00
  0.00000000E+00  0.00000000E+00  0.00000000E+00
  0.00000000E+00  0.00000000E+00  0.00000000E+00
  0.00000000E+00  0.00000000E+00  0.00000000E+00
  0.00000000E+00  0.00000000E+00  0.00000000E+00
  0.00000000E+00  0.00000000E+00  0.00000000E+00
  0.00000000E+00  0.00000000E+00  0.00000000E+00
  0.00000000E+00  0.00000000E+00  0.00000000E+00
  0.00000000E+00  0.00000000E+00  0.00000000E+00
  0.00000000E+00  0.00000000E+00  0.00000000E+00
  0.00000000E+00  0.00000000E+00  0.00000000E+00
  0.00000000E+00  0.00000000E+00  0.00000000E+00
  0.00000000E+00  0.00000000E+00  0.00000000E+00
  0.00000000E+00  0.00000000E+00  0.00000000E+00
  0.00000000E+00  0.00000000E+00  0.00000000E+00
  0.00000000E+00  0.00000000E+00  0.00000000E+00
  0.00000000E+00  0.00000000E+00  0.00000000E+00
  0.00000000E+00  0.00000000E+00  0.00000000E+00
  0.00000000E+00  0.00000000E+00  0.00000000E+00
  0.00000000E+00  0.00000000E+00  0.00000000E+00
  0.00000000E+00  0.00000000E+00  0.00000000E+00
  0.00000000E+00  0.00000000E+00  0.00000000E+00
  0.00000000E+00  0.00000000E+00  0.00000000E+00
  0.00000000E+00  0.00000000E+00  0.00000000E+00
  0.00000000E+00  0.00000000E+00  0.00000000E+00
  0.00000000E+00  0.00000000E+00  0.00000000E+00
  0.00000000E+00  0.00000000E+00  0.00000000E+00
  0.00000000E+00  0.00000000E+00  0.00000000E+00
  0.00000000E+00  0.00000000E+00  0.00000000E+00
  0.00000000E+00  0.00000000E+00  0.00000000E+00
  0.00000000E+00  0.00000000E+00  0.00000000E+00
  0.00000000E+00  0.00000000E+00  0.00000000E+00
  0.00000000E+00  0.00000000E+00  0.00000000E+00
  0.00000000E+00  0.00000000E+00  0.00000000E+00
  0.00000000E+00  0.00000000E+00  0.00000000E+00
  0.00000000E+00  0.00000000E+00  0.00000000E+00
  0.00000000E+00  0.00000000E+00  0.00000000E+00
  0.00000000E+00  0.00000000E+00  0.00000000E+00
  0.00000000E+00  0.00000000E+00  0.00000000E+00
  0.00000000E+00  0.00000000E+00  0.00000000E+00
  0.00000000E+00  0.00000000E+00  0.00000000E+00
  0.00000000E+00  0.00000000E+00  0.00000000E+00
  0.00000000E+00  0.00000000E+00  0.00000000E+00
  0.00000000E+00  0.00000000E+00  0.00000000E+00
  0.00000000E+00  0.00000000E+00  0.00000000E+00
  0.00000000E+00  0.00000000E+00  0.00000000E+00
  0.00000000E+00  0.00000000E+00  0.00000000E+00
  0.00000000E+00  0.00000000E+00  0.00000000E+00
  0.00000000E+00  0.00000000E+00  0.00000000E+00
  0.00000000E+00  0.00000000E+00  0.00000000E+00
  0.00000000E+00  0.00000000E+00  0.00000000E+00
  0.00000000E+00  0.00000000E+00  0.00000000E+00
  0.00000000E+00  0.00000000E+00  0.00000000E+00
  0.00000000E+00  0.00000000E+00  0.00000000E+00
  0.00000000E+00  0.00000000E+00  0.00000000E+00
  0.00000000E+00  0.00000000E+00  0.00000000E+00
  0.00000000E+00  0.00000000E+00  0.00000000E+00
  0.00000000E+00  0.00000000E+00  0.00000000E+00
  0.00000000E+00  0.00000000E+00  0.00000000E+00
  0.00000000E+00  0.00000000E+00  0.00000000E+00
  0.00000000E+00  0.00000000E+00  0.00000000E+00
  0.00000000E+00  0.00000000E+00  0.00000000E+00
  0.00000000E+00  0.00000000E+00  0.00000000E+00
  0.00000000E+00  0.00000000E+00  0.00000000E+00
  0.00000000E+00  0.00000000E+00  0.00000000E+00
  0.00000000E+00  0.00000000E+00  0.00000000E+00
  0.00000000E+00  0.00000000E+00  0.00000000E+00
  0.00000000E+00  0.00000000E+00  0.00000000E+00
  0.00000000E+00  0.00000000E+00  0.00000000E+00
  0.00000000E+00  0.00000000E+00  0.00000000E+00
  0.00000000E+00  0.00000000E+00  0.00000000E+00
  0.00000000E+00  0.00000000E+00  0.00000000E+00
  0.00000000E+00  0.00000000E+00  0.00000000E+00
  0.00000000E+00  0.00000000E+00  0.00000000E+00
  0.00000000E+00  0.00000000E+00  0.00000000E+00
  0.00000000E+00  0.00000000E+00  0.00000000E+00
  0.00000000E+00  0.00000000E+00  0.00000000E+00
  0.00000000E+00  0.00000000E+00  0.00000000E+00
  0.00000000E+00  0.00000000E+00  0.00000000E+00
  0.00000000E+00  0.00000000E+00  0.00000000E+00
  0.00000000E+00  0.00000000E+00  0.00000000E+00
  0.00000000E+00  0.00000000E+00  0.00000000E+00
  0.00000000E+00  0.00000000E+00  0.00000000E+00
  0.00000000E+00  0.00000000E+00  0.00000000E+00
  0.00000000E+00  0.00000000E+00  0.00000000E+00
  0.00000000E+00  0.00000000E+00  0.00000000E+00
  0.00000000E+00  0.00000000E+00  0.00000000E+00
  0.00000000E+00  0.00000000E+00  0.00000000E+00
  0.00000000E+00  0.00000000E+00  0.00000000E+00
  0.00000000E+00  0.00000000E+00  0.00000000E+00
  0.00000000E+00  0.00000000E+00  0.00000000E+00
  0.00000000E+00  0.00000000E+00  0.00000000E+00
  0.00000000E+00  0.00000000E+00  0.00000000E+00
  0.00000000E+00  0.00000000E+00  0.00000000E+00
  0.00000000E+00  0.00000000E+00  0.00000000E+00
  0.00000000E+00  0.00000000E+00  0.00000000E+00
  0.00000000E+00  0.00000000E+00  0.00000000E+00
  0.00000000E+00  0.00000000E+00  0.00000000E+00
  0.00000000E+00  0.00000000E+00  0.00000000E+00
  0.00000000E+00  0.00000000E+00  0.00000000E+00
  0.00000000E+00  0.00000000E+00  0.00000000E+00
  0.00000000E+00  0.00000000E+00  0.00000000E+00
  0.00000000E+00  0.00000000E+00  0.00000000E+00
  0.00000000E+00  0.00000000E+00  0.00000000E+00
  0.00000000E+00  0.00000000E+00  0.00000000E+00
  0.00000000E+00  0.00000000E+00  0.00000000E+00
  0.00000000E+00  0.00000000E+00  0.00000000E+00
  0.00000000E+00  0.00000000E+00  0.00000000E+00
  0.00000000E+00  0.00000000E+00  0.00000000E+00
  0.00000000E+00  0.00000000E+00  0.00000000E+00
  0.00000000E+00  0.00000000E+00  0.00000000E+00
  0.00000000E+00  0.00000000E+00  0.00000000E+00
  0.00000000E+00  0.00000000E+00  0.00000000E+00
  0.00000000E+00  0.00000000E+00  0.00000000E+00
  0.00000000E+00  0.00000000E+00  0.00000000E+00
  0.00000000E+00  0.00000000E+00  0.00000000E+00
  0.00000000E+00  0.00000000E+00  0.00000000E+00
  0.00000000E+00  0.00000000E+00  0.00000000E+00
  0.00000000E+00  0.00000000E+00  0.00000000E+00
  0.00000000E+00  0.00000000E+00  0.00000000E+00
  0.00000000E+00  0.00000000E+00  0.00000000E+00
  0.00000000E+00  0.00000000E+00  0.00000000E+00
  0.00000000E+00  0.00000000E+00  0.00000000E+00
  0.00000000E+00  0.00000000E+00  0.00000000E+00
