# Supplementary material for: Data-driven prediction of complex crystal structures of dense lithium
Source: Nat Commun. 2023 May 22;14:2924. doi: 10.1038/s41467-023-38650-y (PMC10203143; doi:10.1038/s41467-023-38650-y)
Supplement: Supplementary file 4 — Supplementary Data 1 [file 41467_2023_38650_MOESM4_ESM.zip › Supplementary Data 1/POSCAR_aP160-600KBar]

3_1                                     
   1.00000000000000     
    16.2086707241354127   -0.0075880544938603    0.7800825911717953
     0.0037989807458345    7.2584639743613586   -0.0189530500827319
     1.0425503703439956    0.0253913246927016   10.5887437698835569
   Li
   160
Direct
  0.5804891471420913  0.6122903462225484  0.7920406881306508
  0.5084432748569336  0.3868983614935712  0.8018405315932028
  0.0888702228256163  0.8728939641737725  0.7888052499109405
  0.0207877248899952  0.1071287920309883  0.7981209535909605
  0.2724853433368919  0.1404189367053469  0.2460438435529069
  0.7018962404392824  0.8419544303491342  0.5892359475176471
  0.7627233694736048  0.3776944879166751  0.4511889670973850
  0.2119566260692823  0.6238448203254986  0.5929277481456934
  0.6458362260684064  0.4022031801552789  0.9876924709408140
  0.3377231070455037  0.8761584436847166  0.8491669012831484
  0.1350880847122699  0.3812807621898601  0.8961032416336532
  0.8295844017441449  0.8822827031430024  0.9465330565559252
  0.5819672690323985  0.6258242733288553  0.0011859267425476
  0.3881175968316447  0.3343309659496053  0.9352384964490185
  0.1451293147636950  0.0719924718871379  0.9831654911069794
  0.8948143354951830  0.1624715537294394  0.9228794347424724
  0.7706846105175240  0.3802613894601624  0.0478314877086778
  0.2142293161448909  0.6516013743652174  0.9653829197823023
  0.2627289537019559  0.3776778041224458  0.9511689358564051
  0.7049774148958780  0.8217362342736009  0.9776177768618466
  0.5297364974955204  0.1221460255424922  0.8996682603642489
  0.5790670146954783  0.8557098798272073  0.8929740515533208
  0.0129149293792005  0.3646894241122404  0.8967382912594041
  0.9555311653019900  0.5923310700890654  0.9230762851148381
  0.3299208079299198  0.8502051584345509  0.6514880399523174
  0.5880585895810045  0.8867012595422649  0.7027034327431005
  0.9082555405207919  0.3951129176419281  0.6399528584645381
  0.0795604700981706  0.6050017576280270  0.6963657110990249
  0.7116632728838954  0.8885871695386350  0.7657909154835724
  0.2710997744128605  0.1027750606672705  0.4578503342520867
  0.1938149797571970  0.5806354213534857  0.7702504107815593
  0.7796885454618020  0.3655149965711030  0.6494134339326195
  0.1436987269170253  0.1429143220390344  0.8036782644837540
  0.9619483256142038  0.8635347535302508  0.8426538928983337
  0.6351892030689639  0.3462304739468107  0.7991862386993277
  0.4516982061663270  0.6459136017959900  0.8389708619323475
  0.2796839196140954  0.3655016168079451  0.1494074358525763
  0.7098535493848317  0.8546372720386638  0.3578998693600266
  0.7630233498999002  0.1227033826520118  0.1464499392040294
  0.2079205375084776  0.6307168613188836  0.3535379802376084
  0.5210274045238356  0.3845057045721503  0.2081720530346338
  0.4549930086155520  0.6655916979025732  0.2273429889154020
  0.0129050919393222  0.1101235551118696  0.2013616402185645
  0.9643653759881644  0.8361372744048464  0.2151087031546234
  0.7119629897521118  0.6238458137132645  0.0929580693385521
  0.3379320867897073  0.6010615750006221  0.9528126819670920
  0.2018934375740925  0.8419468715783901  0.0892119747394519
  0.7710874797741084  0.1027890385665019  0.9578675402766615
  0.3388446169205150  0.6142665979531403  0.5388969705222639
  0.6383100572349507  0.1533675132390714  0.6853482649688807
  0.8290421139877771  0.6318498677609872  0.6430358482159965
  0.1447783348171313  0.3248146902577849  0.6730884059208380
  0.4619422365258785  0.8635292322118616  0.3426887566829027
  0.5207888481304954  0.1071167524777894  0.2981536281465093
  0.9516974846478977  0.6459280125109914  0.3389307457602874
  0.0084285244473139  0.3869072867090009  0.3017997822306737
  0.4537341995315410  0.9125031026624695  0.9268063395678804
  0.6582966403930895  0.0924196640974004  0.8899704427337136
  0.8861719018759929  0.3726775521678196  0.8166665712643845
  0.0797897627637401  0.6370933559716841  0.9014468862581630
  0.0877475911343877  0.6116504260680421  0.0990801113576684
  0.0225606492428432  0.3743025596162742  0.1089004064801732
  0.5815365667300069  0.8756628705030497  0.1039436148767633
  0.3853468525129854  0.1414771850442146  0.0489650582356554
  0.3958810188739554  0.0853978667934063  0.2375090461190484
  0.5888602842151925  0.8728585726646660  0.2888392874869605
  0.8950671031428251  0.4154740167523949  0.2330533137214736
  0.0804894964306189  0.6122783601423696  0.2920084830480795
  0.8206283282499176  0.6251956491954211  0.2538486188381013
  0.1351798154129012  0.3462164182763663  0.2991531653834281
  0.3320748476131293  0.8617673881547735  0.2512239988773991
  0.6436938924337134  0.1428810134119766  0.3037121042242245
  0.3295877994722098  0.8822661528752626  0.4465407542608164
  0.6451329169193126  0.0719943776214898  0.4831946300343605
  0.8306125570581883  0.8754190419391608  0.5420764127992065
  0.1458361872332916  0.4021780674913011  0.4876615513007252
  0.0210179332902408  0.3845266204256987  0.7081417752626714
  0.9549830860597656  0.6656210682951129  0.7273001133797294
  0.5129053580289932  0.1101163996445832  0.7013914868130147
  0.4643688392084955  0.8361352128713713  0.7151502264296461
  0.8851837596460810  0.1059766566726161  0.1459973251337673
  0.0880540004173300  0.8866982366998795  0.2026750403977437
  0.4082590578411062  0.3950917069838215  0.1399852989587107
  0.5795659164002200  0.6049883033129994  0.1963863315009222
  0.0707078207847933  0.8623612620487573  0.0036966512639430
  0.9439426319934692  0.9067978731471549  0.0199849394751050
  0.4615993334033084  0.5986696492125722  0.0154695562386687
  0.5224351085828525  0.3469213034123523  0.9964958711710005
  0.5877602884088393  0.6116438878375302  0.5991171954736247
  0.3851826019162565  0.1059725412429202  0.6460229915883454
  0.0815303692507656  0.8756437787949070  0.6039136451679754
  0.8881168015746596  0.3343439820861154  0.4352014160419001
  0.3948274645592176  0.1624768289486453  0.4229300308147736
  0.5707145063837212  0.8623641370655635  0.5037279255571527
  0.8379385142409042  0.6010678332512787  0.4528018586623276
  0.0819700349537899  0.6258195871574025  0.5011510109758270
  0.9598080823216159  0.6327667378513175  0.1077318165185515
  0.0217678212262944  0.1369949483083668  0.0084246434263200
  0.4580055779946458  0.8565292770489056  0.1033237339772454
  0.5094936412225418  0.1212136972716791  0.1140912552114037
  0.8853479472196326  0.1415056255771253  0.5489327917170551
  0.1362779690894861  0.1148322791746660  0.5666453816971672
  0.3936149097208051  0.3442794985627157  0.5536567462045950
  0.6519123526506868  0.3579870041372615  0.5692809454547177
  0.7717433648478976  0.3505634084181181  0.2581153921713181
  0.2036736925072012  0.5750736403116926  0.1769513014752251
  0.2585469888373316  0.1008066845941838  0.0514160036400197
  0.7056436805507031  0.8952332092763785  0.1732837090485963
  0.7079164780267957  0.6307597272553079  0.8535708883011321
  0.4020387108258273  0.1295934415526749  0.8191209782464608
  0.2098537318049601  0.8546474661034702  0.8578728220343679
  0.8936188589724523  0.3442586430688527  0.0536113038536945
  0.8299164524092917  0.8501891162227413  0.1514840566273745
  0.1383127037285686  0.1533554105293327  0.1853111603204505
  0.3290457431220271  0.6318052774677834  0.1430462003795644
  0.6447884244463877  0.3247995518467476  0.1731279371933207
  0.2594459687956137  0.3658973419414566  0.3637173829885965
  0.6938070314390642  0.5806503566710691  0.2702810332894589
  0.7726389682333578  0.1135055043275748  0.3586196800731256
  0.2116653314768069  0.8885734262092700  0.2657687468816120
  0.9537345093826710  0.9125048830668924  0.4267662300210444
  0.0297361791040642  0.1221436489969678  0.3996371671467403
  0.4555278323146509  0.5923067225532367  0.4231141589200048
  0.5129237354765628  0.3646802523328126  0.3967704439041828
  0.2630170899263007  0.1227117683930566  0.6464386623411793
  0.8320731603722181  0.8618039664214552  0.7512246548611249
  0.7594420296371299  0.3659197445481018  0.8637381061170499
  0.3206357973195958  0.6252043760777161  0.7538457726751375
  0.7142296121947405  0.6516033350813443  0.4654127616556943
  0.2706849448915878  0.3802567944947354  0.5478126902745580
  0.2049807393510037  0.8217231387283338  0.4775738842377605
  0.7585445901722211  0.1008230595963693  0.5514432675275045
  0.0790713952062914  0.8557066879831087  0.3929380026637181
  0.9020339754226550  0.1295907409383412  0.3190923478750411
  0.5797831966906801  0.6370886290404442  0.4014925847379631
  0.3861785030672054  0.3726458975552875  0.3166911242104669
  0.5225549771533058  0.3743124681867571  0.6089384963407553
  0.4598180511212027  0.6327838414096584  0.6077671736866749
  0.0095105863448536  0.1212543438470710  0.6140456296531351
  0.9580042795618791  0.8565829885695403  0.6032873767441916
  0.4439527152190650  0.9067858743540484  0.5200151902337100
  0.5217713223319290  0.1370001525707340  0.5084640891623474
  0.9616004965573001  0.5986953686878589  0.5154404260673927
  0.0224312652680254  0.3469416768167685  0.4964513243451729
  0.2726425276241497  0.1134951609014665  0.8585996077764909
  0.7724854042017206  0.1404394472124729  0.7460609410974022
  0.8314123052901626  0.6119053333399811  0.8539221002695532
  0.2717467844526802  0.3505742475948910  0.7581004640323473
  0.8377169371002023  0.8761656074816156  0.3491526446874426
  0.1582991343401072  0.0924227259329201  0.3899426039968057
  0.3314160958319546  0.6118839218468916  0.3539344398671123
  0.6350935411684988  0.3812829205429832  0.3961260680842982
  0.3306113620775548  0.8753935554158107  0.0420924798917918
  0.6362672006016017  0.1148702643856436  0.0666718911354641
  0.8388441879872657  0.6142667103236658  0.0388752757107542
  0.1519185660549283  0.3579962779575999  0.0692512451388884
  0.3950775874249963  0.4154709542824382  0.7330977313373658
  0.7036809098764455  0.5750676488935185  0.6769846626147130
  0.8958909452603749  0.0854205451444022  0.7374621132649247
  0.2056508176179020  0.8952045426479954  0.6732503548205003
 
  0.00000000E+00  0.00000000E+00  0.00000000E+00
  0.00000000E+00  0.00000000E+00  0.00000000E+00
  0.00000000E+00  0.00000000E+00  0.00000000E+00
  0.00000000E+00  0.00000000E+00  0.00000000E+00
  0.00000000E+00  0.00000000E+00  0.00000000E+00
  0.00000000E+00  0.00000000E+00  0.00000000E+00
  0.00000000E+00  0.00000000E+00  0.00000000E+00
  0.00000000E+00  0.00000000E+00  0.00000000E+00
  0.00000000E+00  0.00000000E+00  0.00000000E+00
  0.00000000E+00  0.00000000E+00  0.00000000E+00
  0.00000000E+00  0.00000000E+00  0.00000000E+00
  0.00000000E+00  0.00000000E+00  0.00000000E+00
  0.00000000E+00  0.00000000E+00  0.00000000E+00
  0.00000000E+00  0.00000000E+00  0.00000000E+00
  0.00000000E+00  0.00000000E+00  0.00000000E+00
  0.00000000E+00  0.00000000E+00  0.00000000E+00
  0.00000000E+00  0.00000000E+00  0.00000000E+00
  0.00000000E+00  0.00000000E+00  0.00000000E+00
  0.00000000E+00  0.00000000E+00  0.00000000E+00
  0.00000000E+00  0.00000000E+00  0.00000000E+00
  0.00000000E+00  0.00000000E+00  0.00000000E+00
  0.00000000E+00  0.00000000E+00  0.00000000E+00
  0.00000000E+00  0.00000000E+00  0.00000000E+00
  0.00000000E+00  0.00000000E+00  0.00000000E+00
  0.00000000E+00  0.00000000E+00  0.00000000E+00
  0.00000000E+00  0.00000000E+00  0.00000000E+00
  0.00000000E+00  0.00000000E+00  0.00000000E+00
  0.00000000E+00  0.00000000E+00  0.00000000E+00
  0.00000000E+00  0.00000000E+00  0.00000000E+00
  0.00000000E+00  0.00000000E+00  0.00000000E+00
  0.00000000E+00  0.00000000E+00  0.00000000E+00
  0.00000000E+00  0.00000000E+00  0.00000000E+00
  0.00000000E+00  0.00000000E+00  0.00000000E+00
  0.00000000E+00  0.00000000E+00  0.00000000E+00
  0.00000000E+00  0.00000000E+00  0.00000000E+00
  0.00000000E+00  0.00000000E+00  0.00000000E+00
  0.00000000E+00  0.00000000E+00  0.00000000E+00
  0.00000000E+00  0.00000000E+00  0.00000000E+00
  0.00000000E+00  0.00000000E+00  0.00000000E+00
  0.00000000E+00  0.00000000E+00  0.00000000E+00
  0.00000000E+00  0.00000000E+00  0.00000000E+00
  0.00000000E+00  0.00000000E+00  0.00000000E+00
  0.00000000E+00  0.00000000E+00  0.00000000E+00
  0.00000000E+00  0.00000000E+00  0.00000000E+00
  0.00000000E+00  0.00000000E+00  0.00000000E+00
  0.00000000E+00  0.00000000E+00  0.00000000E+00
  0.00000000E+00  0.00000000E+00  0.00000000E+00
  0.00000000E+00  0.00000000E+00  0.00000000E+00
  0.00000000E+00  0.00000000E+00  0.00000000E+00
  0.00000000E+00  0.00000000E+00  0.00000000E+00
  0.00000000E+00  0.00000000E+00  0.00000000E+00
  0.00000000E+00  0.00000000E+00  0.00000000E+00
  0.00000000E+00  0.00000000E+00  0.00000000E+00
  0.00000000E+00  0.00000000E+00  0.00000000E+00
  0.00000000E+00  0.00000000E+00  0.00000000E+00
  0.00000000E+00  0.00000000E+00  0.00000000E+00
  0.00000000E+00  0.00000000E+00  0.00000000E+00
  0.00000000E+00  0.00000000E+00  0.00000000E+00
  0.00000000E+00  0.00000000E+00  0.00000000E+00
  0.00000000E+00  0.00000000E+00  0.00000000E+00
  0.00000000E+00  0.00000000E+00  0.00000000E+00
  0.00000000E+00  0.00000000E+00  0.00000000E+00
  0.00000000E+00  0.00000000E+00  0.00000000E+00
  0.00000000E+00  0.00000000E+00  0.00000000E+00
  0.00000000E+00  0.00000000E+00  0.00000000E+00
  0.00000000E+00  0.00000000E+00  0.00000000E+00
  0.00000000E+00  0.00000000E+00  0.00000000E+00
  0.00000000E+00  0.00000000E+00  0.00000000E+00
  0.00000000E+00  0.00000000E+00  0.00000000E+00
  0.00000000E+00  0.00000000E+00  0.00000000E+00
  0.00000000E+00  0.00000000E+00  0.00000000E+00
  0.00000000E+00  0.00000000E+00  0.00000000E+00
  0.00000000E+00  0.00000000E+00  0.00000000E+00
  0.00000000E+00  0.00000000E+00  0.00000000E+00
  0.00000000E+00  0.00000000E+00  0.00000000E+00
  0.00000000E+00  0.00000000E+00  0.00000000E+00
  0.00000000E+00  0.00000000E+00  0.00000000E+00
  0.00000000E+00  0.00000000E+00  0.00000000E+00
  0.00000000E+00  0.00000000E+00  0.00000000E+00
  0.00000000E+00  0.00000000E+00  0.00000000E+00
  0.00000000E+00  0.00000000E+00  0.00000000E+00
  0.00000000E+00  0.00000000E+00  0.00000000E+00
  0.00000000E+00  0.00000000E+00  0.00000000E+00
  0.00000000E+00  0.00000000E+00  0.00000000E+00
  0.00000000E+00  0.00000000E+00  0.00000000E+00
  0.00000000E+00  0.00000000E+00  0.00000000E+00
  0.00000000E+00  0.00000000E+00  0.00000000E+00
  0.00000000E+00  0.00000000E+00  0.00000000E+00
  0.00000000E+00  0.00000000E+00  0.00000000E+00
  0.00000000E+00  0.00000000E+00  0.00000000E+00
  0.00000000E+00  0.00000000E+00  0.00000000E+00
  0.00000000E+00  0.00000000E+00  0.00000000E+00
  0.00000000E+00  0.00000000E+00  0.00000000E+00
  0.00000000E+00  0.00000000E+00  0.00000000E+00
  0.00000000E+00  0.00000000E+00  0.00000000E+00
  0.00000000E+00  0.00000000E+00  0.00000000E+00
  0.00000000E+00  0.00000000E+00  0.00000000E+00
  0.00000000E+00  0.00000000E+00  0.00000000E+00
  0.00000000E+00  0.00000000E+00  0.00000000E+00
  0.00000000E+00  0.00000000E+00  0.00000000E+00
  0.00000000E+00  0.00000000E+00  0.00000000E+00
  0.00000000E+00  0.00000000E+00  0.00000000E+00
  0.00000000E+00  0.00000000E+00  0.00000000E+00
  0.00000000E+00  0.00000000E+00  0.00000000E+00
  0.00000000E+00  0.00000000E+00  0.00000000E+00
  0.00000000E+00  0.00000000E+00  0.00000000E+00
  0.00000000E+00  0.00000000E+00  0.00000000E+00
  0.00000000E+00  0.00000000E+00  0.00000000E+00
  0.00000000E+00  0.00000000E+00  0.00000000E+00
  0.00000000E+00  0.00000000E+00  0.00000000E+00
  0.00000000E+00  0.00000000E+00  0.00000000E+00
  0.00000000E+00  0.00000000E+00  0.00000000E+00
  0.00000000E+00  0.00000000E+00  0.00000000E+00
  0.00000000E+00  0.00000000E+00  0.00000000E+00
  0.00000000E+00  0.00000000E+00  0.00000000E+00
  0.00000000E+00  0.00000000E+00  0.00000000E+00
  0.00000000E+00  0.00000000E+00  0.00000000E+00
  0.00000000E+00  0.00000000E+00  0.00000000E+00
  0.00000000E+00  0.00000000E+00  0.00000000E+00
  0.00000000E+00  0.00000000E+00  0.00000000E+00
  0.00000000E+00  0.00000000E+00  0.00000000E+00
  0.00000000E+00  0.00000000E+00  0.00000000E+00
  0.00000000E+00  0.00000000E+00  0.00000000E+00
  0.00000000E+00  0.00000000E+00  0.00000000E+00
  0.00000000E+00  0.00000000E+00  0.00000000E+00
  0.00000000E+00  0.00000000E+00  0.00000000E+00
  0.00000000E+00  0.00000000E+00  0.00000000E+00
  0.00000000E+00  0.00000000E+00  0.00000000E+00
  0.00000000E+00  0.00000000E+00  0.00000000E+00
  0.00000000E+00  0.00000000E+00  0.00000000E+00
  0.00000000E+00  0.00000000E+00  0.00000000E+00
  0.00000000E+00  0.00000000E+00  0.00000000E+00
  0.00000000E+00  0.00000000E+00  0.00000000E+00
  0.00000000E+00  0.00000000E+00  0.00000000E+00
  0.00000000E+00  0.00000000E+00  0.00000000E+00
  0.00000000E+00  0.00000000E+00  0.00000000E+00
  0.00000000E+00  0.00000000E+00  0.00000000E+00
  0.00000000E+00  0.00000000E+00  0.00000000E+00
  0.00000000E+00  0.00000000E+00  0.00000000E+00
  0.00000000E+00  0.00000000E+00  0.00000000E+00
  0.00000000E+00  0.00000000E+00  0.00000000E+00
  0.00000000E+00  0.00000000E+00  0.00000000E+00
  0.00000000E+00  0.00000000E+00  0.00000000E+00
  0.00000000E+00  0.00000000E+00  0.00000000E+00
  0.00000000E+00  0.00000000E+00  0.00000000E+00
  0.00000000E+00  0.00000000E+00  0.00000000E+00
  0.00000000E+00  0.00000000E+00  0.00000000E+00
  0.00000000E+00  0.00000000E+00  0.00000000E+00
  0.00000000E+00  0.00000000E+00  0.00000000E+00
  0.00000000E+00  0.00000000E+00  0.00000000E+00
  0.00000000E+00  0.00000000E+00  0.00000000E+00
  0.00000000E+00  0.00000000E+00  0.00000000E+00
  0.00000000E+00  0.00000000E+00  0.00000000E+00
  0.00000000E+00  0.00000000E+00  0.00000000E+00
  0.00000000E+00  0.00000000E+00  0.00000000E+00
  0.00000000E+00  0.00000000E+00  0.00000000E+00
  0.00000000E+00  0.00000000E+00  0.00000000E+00
  0.00000000E+00  0.00000000E+00  0.00000000E+00
  0.00000000E+00  0.00000000E+00  0.00000000E+00
  0.00000000E+00  0.00000000E+00  0.00000000E+00
