# Supplementary material for: Data-driven prediction of complex crystal structures of dense lithium
Source: Nat Commun. 2023 May 22;14:2924. doi: 10.1038/s41467-023-38650-y (PMC10203143; doi:10.1038/s41467-023-38650-y)
Supplement: Supplementary file 4 — Supplementary Data 1 [file 41467_2023_38650_MOESM4_ESM.zip › Supplementary Data 1/POSCAR_aP160-700KBar]

3_1                                     
   1.00000000000000     
    15.9011628420591027   -0.0058685183684620    0.7801274076278091
     0.0040229523794673    7.0538544244030073   -0.0190446457058629
     1.0292930637182727    0.0243122944000440   10.4352503424523562
   Li
   160
Direct
  0.5807784465365358  0.6055872489594518  0.7886582327917344
  0.5050173403221707  0.3917880651841722  0.8040945510460529
  0.0926029296846533  0.8762946181218629  0.7848845224994638
  0.0208755200468084  0.1022357926168157  0.7984964839673163
  0.2723412394100737  0.1540543762069956  0.2430690434498975
  0.7013361867245506  0.8266155127503895  0.5876955339503012
  0.7616643644394495  0.3759125999206017  0.4532425096762358
  0.2137428089205967  0.6260980845000244  0.5984573418279734
  0.6432881992529358  0.4103182828451722  0.9919571754032169
  0.3398188912914096  0.8748377147171913  0.8475964130851811
  0.1311130029248298  0.3814717896975616  0.9023178783797421
  0.8287371964430635  0.8827831614893661  0.9467974645454361
  0.5805196894865010  0.6279343653426829  0.0015721945500172
  0.3869491152912659  0.3267718781730927  0.9352441900817292
  0.1454129815905318  0.0614610830053300  0.9824144673895060
  0.8949381195700424  0.1760473095560278  0.9182989859220588
  0.7707728600193505  0.3853810553757437  0.0486551806635300
  0.2172575319474292  0.6536610459890840  0.9596878062204424
  0.2616747050388514  0.3759000931649871  0.9532355021507094
  0.7046162512062722  0.8105274099273383  0.9782248504993362
  0.5331144945733663  0.1137086917296909  0.8994078081114570
  0.5811810590779795  0.8495517930230334  0.8868649992356460
  0.0095355754333364  0.3629535793247415  0.8935589698460086
  0.9575456043989281  0.5887164541684612  0.9213513038072483
  0.3311431683977985  0.8445989425074194  0.6522968604750110
  0.5904204256540625  0.8915352670793362  0.7021979707010984
  0.9150495659249993  0.4020682719783744  0.6409307816103493
  0.0787155468928801  0.6048820942613538  0.6969586824219197
  0.7139005610917636  0.8944148376852301  0.7605933646003082
  0.2733920389916765  0.1006959059616718  0.4591995096521326
  0.1900880693842561  0.5637239156167959  0.7693166334252903
  0.7830691080805916  0.3736589134714610  0.6496327928194777
  0.1427851721170116  0.1521743497364074  0.8076010888230314
  0.9637927925057600  0.8617714178903038  0.8486376741754039
  0.6329113295709545  0.3386053051449927  0.8043393080420983
  0.4512998724606292  0.6606286248951597  0.8381056627533688
  0.2830754161928888  0.3736504103520914  0.1496344572160779
  0.7101435180318698  0.8499205653746360  0.3523568421699147
  0.7594581090032522  0.1250236407136420  0.1436836001531308
  0.2081371987126774  0.6333015695994464  0.3504629749820404
  0.5233484867664959  0.3867657894392746  0.2091220699809899
  0.4546002322336679  0.6770617905170431  0.2285877887261267
  0.0114566471135100  0.1116114132184605  0.2029830105482441
  0.9671978001387332  0.8336702245852738  0.2100711731790885
  0.7137435832335209  0.6260917705398055  0.0984679941992679
  0.3404355245062063  0.5961728428789778  0.9522847839523833
  0.2013394690599855  0.8266042285205757  0.0876894889236245
  0.7733823472290898  0.1007117768092203  0.9592017373890240
  0.3425625323697348  0.6112810712576836  0.5348102954423630
  0.6368036874930711  0.1606103674548658  0.6852226981546429
  0.8311873347063291  0.6380071755553244  0.6367514518427122
  0.1447894160473951  0.3116492398170242  0.6677987815849931
  0.4637904392630630  0.8617607394687166  0.3486605607001268
  0.5208738838648843  0.1022187059095240  0.2985157851293933
  0.9512968811598949  0.6606248199252558  0.3380821024789122
  0.0050116356087886  0.3917884812596703  0.3040753696613973
  0.4546948316287552  0.9195484452391911  0.9311122068022885
  0.6651919924076544  0.0857832295417852  0.8907962254842862
  0.8823040292369251  0.3773973546722239  0.8111583002055415
  0.0811227218776911  0.6431401268612046  0.9024600309792684
  0.0899467734651423  0.6123200189620304  0.0977384659009199
  0.0219650344936935  0.3805184373946282  0.1113790982343725
  0.5817421181191592  0.8757284009985453  0.1037435284143886
  0.3828318156309697  0.1491605663704392  0.0545367133939673
  0.3932285137104402  0.0771587660073501  0.2423515526070923
  0.5925979864616122  0.8762765409112044  0.2848938691345487
  0.8954717579148292  0.4259203068289531  0.2327896647425555
  0.0807813704647807  0.6055836846431942  0.2886452047518346
  0.8177917957582014  0.6206235015829537  0.2536820450800886
  0.1329114835731071  0.3386008411608161  0.3043296459631160
  0.3303942573086242  0.8596305879312962  0.2514314498619249
  0.6427785181838429  0.1521720988728471  0.3076043967646132
  0.3287460116697478  0.8827667794905499  0.4468065938662165
  0.6454031060867721  0.0614676881930724  0.4824143999672773
  0.8308373345752620  0.8822483224044375  0.5385483641460187
  0.1432886385383548  0.4103062185756878  0.4919549120457303
  0.0233456803420078  0.3867861222433380  0.7091070705228768
  0.9545915346408398  0.6770808438813332  0.7285613187186254
  0.5114539909880234  0.1116118069456404  0.7029953178251105
  0.4672025966375618  0.8336692226815272  0.7100923819952798
  0.8810102366988818  0.1063261239420163  0.1523940717411743
  0.0904198418618706  0.8915250433228021  0.2021868147058208
  0.4150556021892684  0.4020553531216428  0.1409442145548365
  0.5787142873773158  0.6048666641543163  0.1969662610837608
  0.0677664821835918  0.8667726271623686  0.0039698368023906
  0.9400692710873464  0.9235970752636486  0.0196040113149235
  0.4641190104761990  0.5926482266484920  0.0107440810997606
  0.5224189149707082  0.3330558144547601  0.9931712323858828
  0.5899472441178703  0.6123226931103831  0.5977583827043436
  0.3810081755921810  0.1063287839997350  0.6524053638759398
  0.0817452920743731  0.8757261107698524  0.6037308590688151
  0.8869421117660082  0.3267805372059226  0.4352372850538507
  0.3949427654166989  0.1760407833695349  0.4183117999774121
  0.5677679650810978  0.8667767643362817  0.5039853823642619
  0.8404320256635848  0.5961844960397261  0.4522756136924939
  0.0805212619064876  0.6279321015844980  0.5015546402408727
  0.9602345160545585  0.6375840736168517  0.1026818126511215
  0.0226324815536365  0.1466651382257498  0.0129921677786892
  0.4580266818484774  0.8537399599922669  0.1006812284087826
  0.5043153669758316  0.1192425168567751  0.1213229910443559
  0.8828236372007716  0.1491632340548056  0.5545275855298166
  0.1321979813250587  0.1097118020531219  0.5610266229340605
  0.3927414640226760  0.3358764024859748  0.5579065898661977
  0.6545155745522175  0.3573073473927411  0.5697815320778017
  0.7726069538793483  0.3409184187162940  0.2633438424644264
  0.2046925512828313  0.5678602073836033  0.1808248516375721
  0.2548452832501035  0.0954708490192059  0.0540689922204522
  0.7075987963766448  0.8990037529429206  0.1710775977677689
  0.7081312917925163  0.6333279641420169  0.8504753843128385
  0.4044781467412532  0.1296715158709491  0.8200146035076906
  0.2101513895712123  0.8499235609464622  0.8523481756043225
  0.8927447411544007  0.3358818014585664  0.0578921974667066
  0.8311389539865007  0.8445844098023911  0.1522871981292567
  0.1368110712616913  0.1605971072782435  0.1852143625599811
  0.3311960771417863  0.6379877467282324  0.1367592072617166
  0.6447913856734158  0.3116370704729912  0.1678003679545868
  0.2546207489005434  0.3680273644357931  0.3713348036794143
  0.6900708545147095  0.5637381875338224  0.2693311704490124
  0.7719452944646348  0.1069345223219389  0.3614748097148919
  0.2139076993377619  0.8944114955322856  0.2605850831471464
  0.9546884425124409  0.9195462681204093  0.4310824988638834
  0.0331146432224727  0.1137059729227946  0.3993987769740579
  0.4575398764104973  0.5886974073114251  0.4213805817125440
  0.5095357255214593  0.3629503484611664  0.3935673411680736
  0.2594510237664384  0.1250293768319104  0.6436758074230018
  0.8303902902706876  0.8596406348259170  0.7514263120574785
  0.7546171818166413  0.3680389610887279  0.8713331964404322
  0.3178035686722168  0.6206217514314227  0.7536815833573589
  0.7172483519092816  0.6536639016069539  0.4597013961079630
  0.2707766883191826  0.3853835585778362  0.5486491087009859
  0.2046220814804654  0.8105221820943362  0.4782018471375053
  0.7548305023623130  0.0954808132215657  0.5540743357969835
  0.0811845136003485  0.8495566592255230  0.3868514831474934
  0.9044719048100094  0.1296811839135351  0.3200041116029437
  0.5811088546527465  0.6431460411253155  0.4024864301701890
  0.3823083735320975  0.3773821704881638  0.3111690573185431
  0.5219574727990550  0.3805275403085874  0.6113945967092614
  0.4602368531719076  0.6375966565239256  0.6027033532087948
  0.0043171761213061  0.1192636163460493  0.6213034229119537
  0.9580285628265602  0.8537746883187044  0.6006576265607277
  0.4400764013763354  0.9235951223751218  0.5196262894058874
  0.5226279203156722  0.1466785108894483  0.5130096545184200
  0.9641163404503675  0.5926676427233808  0.5107292115495652
  0.0224145455987971  0.3330681115591185  0.4931517305404615
  0.2719529458903326  0.1069247017536935  0.8614699402350284
  0.7723336601899492  0.1540546074097186  0.7430692786313254
  0.8318259069144274  0.6118526565749954  0.8536145519916712
  0.2726175382329828  0.3409075910930026  0.7633392900950952
  0.8398069647696168  0.8748462128989765  0.3475848619922490
  0.1651977964205013  0.0857850555524684  0.3907899977062660
  0.3318321242803021  0.6118412386090581  0.3536172270104686
  0.6311073902719110  0.3814785590993094  0.4023224787641113
  0.3308419872346005  0.8822338500989193  0.0385578161840558
  0.6321942010636146  0.1097171036574583  0.0610316867006930
  0.8425621442529224  0.6112806903378601  0.0347937595006967
  0.1545291768104226  0.3573048609830076  0.0697746239368488
  0.3954821550020677  0.4259206465589789  0.7328057095077446
  0.7046883248709478  0.5678597242483137  0.6808367289281130
  0.8932257415607419  0.0771743982804731  0.7423392187708924
  0.2076060522369408  0.8989881601933958  0.6710688034028977
 
  0.00000000E+00  0.00000000E+00  0.00000000E+00
  0.00000000E+00  0.00000000E+00  0.00000000E+00
  0.00000000E+00  0.00000000E+00  0.00000000E+00
  0.00000000E+00  0.00000000E+00  0.00000000E+00
  0.00000000E+00  0.00000000E+00  0.00000000E+00
  0.00000000E+00  0.00000000E+00  0.00000000E+00
  0.00000000E+00  0.00000000E+00  0.00000000E+00
  0.00000000E+00  0.00000000E+00  0.00000000E+00
  0.00000000E+00  0.00000000E+00  0.00000000E+00
  0.00000000E+00  0.00000000E+00  0.00000000E+00
  0.00000000E+00  0.00000000E+00  0.00000000E+00
  0.00000000E+00  0.00000000E+00  0.00000000E+00
  0.00000000E+00  0.00000000E+00  0.00000000E+00
  0.00000000E+00  0.00000000E+00  0.00000000E+00
  0.00000000E+00  0.00000000E+00  0.00000000E+00
  0.00000000E+00  0.00000000E+00  0.00000000E+00
  0.00000000E+00  0.00000000E+00  0.00000000E+00
  0.00000000E+00  0.00000000E+00  0.00000000E+00
  0.00000000E+00  0.00000000E+00  0.00000000E+00
  0.00000000E+00  0.00000000E+00  0.00000000E+00
  0.00000000E+00  0.00000000E+00  0.00000000E+00
  0.00000000E+00  0.00000000E+00  0.00000000E+00
  0.00000000E+00  0.00000000E+00  0.00000000E+00
  0.00000000E+00  0.00000000E+00  0.00000000E+00
  0.00000000E+00  0.00000000E+00  0.00000000E+00
  0.00000000E+00  0.00000000E+00  0.00000000E+00
  0.00000000E+00  0.00000000E+00  0.00000000E+00
  0.00000000E+00  0.00000000E+00  0.00000000E+00
  0.00000000E+00  0.00000000E+00  0.00000000E+00
  0.00000000E+00  0.00000000E+00  0.00000000E+00
  0.00000000E+00  0.00000000E+00  0.00000000E+00
  0.00000000E+00  0.00000000E+00  0.00000000E+00
  0.00000000E+00  0.00000000E+00  0.00000000E+00
  0.00000000E+00  0.00000000E+00  0.00000000E+00
  0.00000000E+00  0.00000000E+00  0.00000000E+00
  0.00000000E+00  0.00000000E+00  0.00000000E+00
  0.00000000E+00  0.00000000E+00  0.00000000E+00
  0.00000000E+00  0.00000000E+00  0.00000000E+00
  0.00000000E+00  0.00000000E+00  0.00000000E+00
  0.00000000E+00  0.00000000E+00  0.00000000E+00
  0.00000000E+00  0.00000000E+00  0.00000000E+00
  0.00000000E+00  0.00000000E+00  0.00000000E+00
  0.00000000E+00  0.00000000E+00  0.00000000E+00
  0.00000000E+00  0.00000000E+00  0.00000000E+00
  0.00000000E+00  0.00000000E+00  0.00000000E+00
  0.00000000E+00  0.00000000E+00  0.00000000E+00
  0.00000000E+00  0.00000000E+00  0.00000000E+00
  0.00000000E+00  0.00000000E+00  0.00000000E+00
  0.00000000E+00  0.00000000E+00  0.00000000E+00
  0.00000000E+00  0.00000000E+00  0.00000000E+00
  0.00000000E+00  0.00000000E+00  0.00000000E+00
  0.00000000E+00  0.00000000E+00  0.00000000E+00
  0.00000000E+00  0.00000000E+00  0.00000000E+00
  0.00000000E+00  0.00000000E+00  0.00000000E+00
  0.00000000E+00  0.00000000E+00  0.00000000E+00
  0.00000000E+00  0.00000000E+00  0.00000000E+00
  0.00000000E+00  0.00000000E+00  0.00000000E+00
  0.00000000E+00  0.00000000E+00  0.00000000E+00
  0.00000000E+00  0.00000000E+00  0.00000000E+00
  0.00000000E+00  0.00000000E+00  0.00000000E+00
  0.00000000E+00  0.00000000E+00  0.00000000E+00
  0.00000000E+00  0.00000000E+00  0.00000000E+00
  0.00000000E+00  0.00000000E+00  0.00000000E+00
  0.00000000E+00  0.00000000E+00  0.00000000E+00
  0.00000000E+00  0.00000000E+00  0.00000000E+00
  0.00000000E+00  0.00000000E+00  0.00000000E+00
  0.00000000E+00  0.00000000E+00  0.00000000E+00
  0.00000000E+00  0.00000000E+00  0.00000000E+00
  0.00000000E+00  0.00000000E+00  0.00000000E+00
  0.00000000E+00  0.00000000E+00  0.00000000E+00
  0.00000000E+00  0.00000000E+00  0.00000000E+00
  0.00000000E+00  0.00000000E+00  0.00000000E+00
  0.00000000E+00  0.00000000E+00  0.00000000E+00
  0.00000000E+00  0.00000000E+00  0.00000000E+00
  0.00000000E+00  0.00000000E+00  0.00000000E+00
  0.00000000E+00  0.00000000E+00  0.00000000E+00
  0.00000000E+00  0.00000000E+00  0.00000000E+00
  0.00000000E+00  0.00000000E+00  0.00000000E+00
  0.00000000E+00  0.00000000E+00  0.00000000E+00
  0.00000000E+00  0.00000000E+00  0.00000000E+00
  0.00000000E+00  0.00000000E+00  0.00000000E+00
  0.00000000E+00  0.00000000E+00  0.00000000E+00
  0.00000000E+00  0.00000000E+00  0.00000000E+00
  0.00000000E+00  0.00000000E+00  0.00000000E+00
  0.00000000E+00  0.00000000E+00  0.00000000E+00
  0.00000000E+00  0.00000000E+00  0.00000000E+00
  0.00000000E+00  0.00000000E+00  0.00000000E+00
  0.00000000E+00  0.00000000E+00  0.00000000E+00
  0.00000000E+00  0.00000000E+00  0.00000000E+00
  0.00000000E+00  0.00000000E+00  0.00000000E+00
  0.00000000E+00  0.00000000E+00  0.00000000E+00
  0.00000000E+00  0.00000000E+00  0.00000000E+00
  0.00000000E+00  0.00000000E+00  0.00000000E+00
  0.00000000E+00  0.00000000E+00  0.00000000E+00
  0.00000000E+00  0.00000000E+00  0.00000000E+00
  0.00000000E+00  0.00000000E+00  0.00000000E+00
  0.00000000E+00  0.00000000E+00  0.00000000E+00
  0.00000000E+00  0.00000000E+00  0.00000000E+00
  0.00000000E+00  0.00000000E+00  0.00000000E+00
  0.00000000E+00  0.00000000E+00  0.00000000E+00
  0.00000000E+00  0.00000000E+00  0.00000000E+00
  0.00000000E+00  0.00000000E+00  0.00000000E+00
  0.00000000E+00  0.00000000E+00  0.00000000E+00
  0.00000000E+00  0.00000000E+00  0.00000000E+00
  0.00000000E+00  0.00000000E+00  0.00000000E+00
  0.00000000E+00  0.00000000E+00  0.00000000E+00
  0.00000000E+00  0.00000000E+00  0.00000000E+00
  0.00000000E+00  0.00000000E+00  0.00000000E+00
  0.00000000E+00  0.00000000E+00  0.00000000E+00
  0.00000000E+00  0.00000000E+00  0.00000000E+00
  0.00000000E+00  0.00000000E+00  0.00000000E+00
  0.00000000E+00  0.00000000E+00  0.00000000E+00
  0.00000000E+00  0.00000000E+00  0.00000000E+00
  0.00000000E+00  0.00000000E+00  0.00000000E+00
  0.00000000E+00  0.00000000E+00  0.00000000E+00
  0.00000000E+00  0.00000000E+00  0.00000000E+00
  0.00000000E+00  0.00000000E+00  0.00000000E+00
  0.00000000E+00  0.00000000E+00  0.00000000E+00
  0.00000000E+00  0.00000000E+00  0.00000000E+00
  0.00000000E+00  0.00000000E+00  0.00000000E+00
  0.00000000E+00  0.00000000E+00  0.00000000E+00
  0.00000000E+00  0.00000000E+00  0.00000000E+00
  0.00000000E+00  0.00000000E+00  0.00000000E+00
  0.00000000E+00  0.00000000E+00  0.00000000E+00
  0.00000000E+00  0.00000000E+00  0.00000000E+00
  0.00000000E+00  0.00000000E+00  0.00000000E+00
  0.00000000E+00  0.00000000E+00  0.00000000E+00
  0.00000000E+00  0.00000000E+00  0.00000000E+00
  0.00000000E+00  0.00000000E+00  0.00000000E+00
  0.00000000E+00  0.00000000E+00  0.00000000E+00
  0.00000000E+00  0.00000000E+00  0.00000000E+00
  0.00000000E+00  0.00000000E+00  0.00000000E+00
  0.00000000E+00  0.00000000E+00  0.00000000E+00
  0.00000000E+00  0.00000000E+00  0.00000000E+00
  0.00000000E+00  0.00000000E+00  0.00000000E+00
  0.00000000E+00  0.00000000E+00  0.00000000E+00
  0.00000000E+00  0.00000000E+00  0.00000000E+00
  0.00000000E+00  0.00000000E+00  0.00000000E+00
  0.00000000E+00  0.00000000E+00  0.00000000E+00
  0.00000000E+00  0.00000000E+00  0.00000000E+00
  0.00000000E+00  0.00000000E+00  0.00000000E+00
  0.00000000E+00  0.00000000E+00  0.00000000E+00
  0.00000000E+00  0.00000000E+00  0.00000000E+00
  0.00000000E+00  0.00000000E+00  0.00000000E+00
  0.00000000E+00  0.00000000E+00  0.00000000E+00
  0.00000000E+00  0.00000000E+00  0.00000000E+00
  0.00000000E+00  0.00000000E+00  0.00000000E+00
  0.00000000E+00  0.00000000E+00  0.00000000E+00
  0.00000000E+00  0.00000000E+00  0.00000000E+00
  0.00000000E+00  0.00000000E+00  0.00000000E+00
  0.00000000E+00  0.00000000E+00  0.00000000E+00
  0.00000000E+00  0.00000000E+00  0.00000000E+00
  0.00000000E+00  0.00000000E+00  0.00000000E+00
  0.00000000E+00  0.00000000E+00  0.00000000E+00
  0.00000000E+00  0.00000000E+00  0.00000000E+00
  0.00000000E+00  0.00000000E+00  0.00000000E+00
  0.00000000E+00  0.00000000E+00  0.00000000E+00
  0.00000000E+00  0.00000000E+00  0.00000000E+00
  0.00000000E+00  0.00000000E+00  0.00000000E+00
  0.00000000E+00  0.00000000E+00  0.00000000E+00
