# Supplementary material for: Data-driven prediction of complex crystal structures of dense lithium
Source: Nat Commun. 2023 May 22;14:2924. doi: 10.1038/s41467-023-38650-y (PMC10203143; doi:10.1038/s41467-023-38650-y)
Supplement: Supplementary file 4 — Supplementary Data 1 [file 41467_2023_38650_MOESM4_ESM.zip › Supplementary Data 1/POSCAR_C2m]

POSCAR file written by OVITO Basic 3.7.4
   1.00000000000000     
     7.9376580473587843    0.0000001431966780    0.0048760660286793
     0.0000000503746999    4.2859097879777899    0.0000000142493122
    -2.9426582837307129   -0.0000000162954202    3.9292970991353937
   Li
    16
Direct
  0.0291300985266951  0.4999999936240050  0.8109412149914036
  0.9708699036273237 -0.0000000194221139  0.1890587799905729
  0.7190751599065481 -0.0000000032461517  0.6904144564599266
  0.7809248366901435  0.2499999683796408  0.3095855126153952
  0.5291301059329483  0.2499999865516892  0.8109412590052338
  0.4708698944595995  0.2500000310584246  0.1890587431770366
  0.2190751611076091  0.2500000043103541  0.6904144863310384
  0.2809248404984266  0.0000000364091082  0.3095855412764775
  0.0291300967033692  0.9999999919882621  0.8109412161592615
  0.9708699040904401  0.4999999814607711  0.1890587865827383
  0.7190751608748220  0.4999999932251228  0.6904144339079679
  0.7809248372376175  0.7499999812141249  0.3095855144764700
  0.5291301017533342  0.7499999779802422  0.8109412467874575
  0.4708698964840300  0.7500000201011620  0.1890587497765225
  0.2190751611289179  0.7500000222967906  0.6904144860791547
  0.2809248411781647  0.5000000341293835  0.3095855725833183
 
  0.00000000E+00  0.00000000E+00  0.00000000E+00
  0.00000000E+00  0.00000000E+00  0.00000000E+00
  0.00000000E+00  0.00000000E+00  0.00000000E+00
  0.00000000E+00  0.00000000E+00  0.00000000E+00
  0.00000000E+00  0.00000000E+00  0.00000000E+00
  0.00000000E+00  0.00000000E+00  0.00000000E+00
  0.00000000E+00  0.00000000E+00  0.00000000E+00
  0.00000000E+00  0.00000000E+00  0.00000000E+00
  0.00000000E+00  0.00000000E+00  0.00000000E+00
  0.00000000E+00  0.00000000E+00  0.00000000E+00
  0.00000000E+00  0.00000000E+00  0.00000000E+00
  0.00000000E+00  0.00000000E+00  0.00000000E+00
  0.00000000E+00  0.00000000E+00  0.00000000E+00
  0.00000000E+00  0.00000000E+00  0.00000000E+00
  0.00000000E+00  0.00000000E+00  0.00000000E+00
  0.00000000E+00  0.00000000E+00  0.00000000E+00
