# Supplementary material for: Data-driven prediction of complex crystal structures of dense lithium
Source: Nat Commun. 2023 May 22;14:2924. doi: 10.1038/s41467-023-38650-y (PMC10203143; doi:10.1038/s41467-023-38650-y)
Supplement: Supplementary file 4 — Supplementary Data 1 [file 41467_2023_38650_MOESM4_ESM.zip › Supplementary Data 1/POSCAR_Cmca]

400\(2)                                 
   1.00000000000000     
     4.2006781753861127    0.0003764074429911    0.0000000000000000
     3.6528570298538523    2.0742065457310939    0.0000000000000000
     0.0000000000000000    0.0000000000000000    7.6639231069015263
   Li
     8
Direct
  0.4365181763143013  0.4365181333143013  0.3749593499795978
  0.0634818706856990  0.0634818586856980  0.8749593499795978
  0.9365182013142999  0.9365180563142985  0.1250406580204029
  0.5634818926857008  0.5634818786856997  0.6250406810204012
  0.1858526895350323  0.1858526665350340  0.1247777755450841
  0.3141473264649690  0.3141472974649631  0.6247777835450847
  0.6858526815350316  0.6858526585350333  0.3752222164549153
  0.8141474124649690  0.8141472764649649  0.8752222464549106
 
  0.00000000E+00  0.00000000E+00  0.00000000E+00
  0.00000000E+00  0.00000000E+00  0.00000000E+00
  0.00000000E+00  0.00000000E+00  0.00000000E+00
  0.00000000E+00  0.00000000E+00  0.00000000E+00
  0.00000000E+00  0.00000000E+00  0.00000000E+00
  0.00000000E+00  0.00000000E+00  0.00000000E+00
  0.00000000E+00  0.00000000E+00  0.00000000E+00
  0.00000000E+00  0.00000000E+00  0.00000000E+00
