# Supplementary material for: Data-driven prediction of complex crystal structures of dense lithium
Source: Nat Commun. 2023 May 22;14:2924. doi: 10.1038/s41467-023-38650-y (PMC10203143; doi:10.1038/s41467-023-38650-y)
Supplement: Supplementary file 4 — Supplementary Data 1 [file 41467_2023_38650_MOESM4_ESM.zip › Supplementary Data 1/POSCAR_oC40]

POSCAR file written by OVITO Basic 3.2.0
   1.00000000000000     
     6.9641644998946548    0.0000009915229223    0.0000002925746462
     0.0000005624517379    4.1036190843795168    2.5648126584159101
    -0.0000003936137188   -4.1036191335161023    2.5648127920659540
   Li
    20
Direct
  0.9079636931866250  0.2237331681616853  0.4594309868707923
  0.0920362701381521  0.4594308011478432  0.2237331526082029
  0.5920362810271831  0.7237331636245810  0.9594307779313974
  0.4079637849374272  0.9594308422624500  0.7237330785974834
  0.1339976238280846  0.1215069124417148  0.9229722450511918
  0.8660023984449691  0.9229723988134082  0.1215069393867820
  0.3660024857561898  0.6215067996291701  0.4229722673421454
  0.6339974820642673  0.4229722243147274  0.6215068640123759
  0.0353812808918088  0.6251837794020372  0.8586661417604640
  0.9646187365979717  0.8586660891975639  0.6251837653776738
  0.4646185051992983  0.1251835752832198  0.3586658324030286
  0.5353814807116976  0.3586658574365076  0.1251835423969751
  0.6507824101007761  0.8934992833182127  0.4291931716174610
  0.3492175594415391  0.4291933940953450  0.8934994331644857
  0.8492175693267391  0.3934993715389526  0.9291935094221869
  0.1507824035063082  0.9291932551892670  0.3934991777246984
  0.7099668588532774  0.0424152628986015  0.8716189381616031
  0.2900331668366051  0.8716190663945868  0.0424152456049744
  0.7900332484072735  0.5424154652580170  0.3716194566453317
  0.2099667607186897  0.3716192895823016  0.5424154738700691
 
  0.00000000E+00  0.00000000E+00  0.00000000E+00
  0.00000000E+00  0.00000000E+00  0.00000000E+00
  0.00000000E+00  0.00000000E+00  0.00000000E+00
  0.00000000E+00  0.00000000E+00  0.00000000E+00
  0.00000000E+00  0.00000000E+00  0.00000000E+00
  0.00000000E+00  0.00000000E+00  0.00000000E+00
  0.00000000E+00  0.00000000E+00  0.00000000E+00
  0.00000000E+00  0.00000000E+00  0.00000000E+00
  0.00000000E+00  0.00000000E+00  0.00000000E+00
  0.00000000E+00  0.00000000E+00  0.00000000E+00
  0.00000000E+00  0.00000000E+00  0.00000000E+00
  0.00000000E+00  0.00000000E+00  0.00000000E+00
  0.00000000E+00  0.00000000E+00  0.00000000E+00
  0.00000000E+00  0.00000000E+00  0.00000000E+00
  0.00000000E+00  0.00000000E+00  0.00000000E+00
  0.00000000E+00  0.00000000E+00  0.00000000E+00
  0.00000000E+00  0.00000000E+00  0.00000000E+00
  0.00000000E+00  0.00000000E+00  0.00000000E+00
  0.00000000E+00  0.00000000E+00  0.00000000E+00
  0.00000000E+00  0.00000000E+00  0.00000000E+00
