# Supplementary material for: Data-driven prediction of complex crystal structures of dense lithium
Source: Nat Commun. 2023 May 22;14:2924. doi: 10.1038/s41467-023-38650-y (PMC10203143; doi:10.1038/s41467-023-38650-y)
Supplement: Supplementary file 4 — Supplementary Data 1 [file 41467_2023_38650_MOESM4_ESM.zip › Supplementary Data 1/POSCAR_oC88]

POSCAR file written by OVITO Basic 3.2.0
   1.00000000000000     
     6.2826101982875899   -0.0027313176589079   -0.0000116051726970
     0.5177773380559055    6.2618615673232148   -0.0000095305172201
     0.0000040865822853    0.0000025348590699    8.3078929230975138
   Li
    44
Direct
  0.5065467631756135  0.7209023742248821  0.2291334232989275
  0.2791550652674862  0.4934386655842704  0.7708492254956542
  0.7791585058223249  0.9934333446741226  0.2291477477071675
  0.0065533109586740  0.2208995831942586  0.7708690615279039
  0.5126118391880369  0.2142569059778358  0.1806072069288757
  0.7856118469440915  0.4872253247785904  0.8193492628088057
  0.2856160052146808  0.9872319911346904  0.1806511311729069
  0.0126054087008714  0.7142514375615168  0.8193927189585550
  0.0053335965379815  0.2088145474950535  0.3557007910006310
  0.7912993090026600  0.9951718076625027  0.6442859866228503
  0.2912987067181367  0.4951920267644035  0.3557182004700152
  0.5053124194463749  0.7088130047166458  0.6442947246357058
  0.3165138475330596  0.4776164497702244  0.1286427920340545
  0.5223840035355847  0.6834987890034786  0.8713455934993206
  0.0223769856311631  0.1834924510061042  0.1286502624647402
  0.8165189515817824  0.9776235034078927  0.8713609931493218
  0.0328441989128126  0.8379530196606664  0.1180631107640499
  0.1620014793761349  0.9670537864261745  0.8819219695133215
  0.6619989020331962  0.4670667744770394  0.1180774250421757
  0.5328309703096501  0.3379579852229120  0.8819377994123457
  0.2462822297520385  0.9866859632313638  0.6588276492709856
  0.0130750433073756  0.7535289573235706  0.3411973224215246
  0.5130815865082131  0.2535287599622642  0.6588036805466178
  0.7462816826471307  0.4866801130892459  0.3411719464775603
  0.2917435440473041  0.8299584834970124  0.3845368959430422
  0.1704315821546186  0.7080421103734209  0.6155064645854829
  0.6704489214783313  0.2080352279103979  0.3844913424896599
  0.7917499452906462  0.3299425016640783  0.6154657669076364
  0.5863420789505810  0.9136509379834313  0.0613811203590569
  0.0863421972905551  0.4136501356267293  0.9386196349140958
  0.3191032841785692  0.1807711749947429  0.9738600867497267
  0.8191074969736915  0.6807769715272829  0.0261396803652296
  0.2035853739818953  0.2962411077742324  0.6079020094156008
  0.7035817648394108  0.7962379689598476  0.3920974081029049
  0.0063085115685819  0.4936831912206405  0.1870081364273825
  0.5063117431539419  0.9936865661899196  0.8129917808803430
  0.0057121241088343  0.4942396368652092  0.5036906662194646
  0.5057155269794281  0.9942417455081891  0.4963098227209353
  0.3103846742842017  0.1900651101988858  0.3684394331306754
  0.8103684772235864  0.6900511571989922  0.6315605778563367
  0.4969847747322015  0.5029882486121046  0.5000593357499629
  0.9969781964701715  0.0029958947183919  0.4999401951043799
  0.7890489274336099  0.2109164560164964  0.0000133656454014
  0.2890581538384261  0.7109076297190670  0.9999862040943288
 
  0.00000000E+00  0.00000000E+00  0.00000000E+00
  0.00000000E+00  0.00000000E+00  0.00000000E+00
  0.00000000E+00  0.00000000E+00  0.00000000E+00
  0.00000000E+00  0.00000000E+00  0.00000000E+00
  0.00000000E+00  0.00000000E+00  0.00000000E+00
  0.00000000E+00  0.00000000E+00  0.00000000E+00
  0.00000000E+00  0.00000000E+00  0.00000000E+00
  0.00000000E+00  0.00000000E+00  0.00000000E+00
  0.00000000E+00  0.00000000E+00  0.00000000E+00
  0.00000000E+00  0.00000000E+00  0.00000000E+00
  0.00000000E+00  0.00000000E+00  0.00000000E+00
  0.00000000E+00  0.00000000E+00  0.00000000E+00
  0.00000000E+00  0.00000000E+00  0.00000000E+00
  0.00000000E+00  0.00000000E+00  0.00000000E+00
  0.00000000E+00  0.00000000E+00  0.00000000E+00
  0.00000000E+00  0.00000000E+00  0.00000000E+00
  0.00000000E+00  0.00000000E+00  0.00000000E+00
  0.00000000E+00  0.00000000E+00  0.00000000E+00
  0.00000000E+00  0.00000000E+00  0.00000000E+00
  0.00000000E+00  0.00000000E+00  0.00000000E+00
  0.00000000E+00  0.00000000E+00  0.00000000E+00
  0.00000000E+00  0.00000000E+00  0.00000000E+00
  0.00000000E+00  0.00000000E+00  0.00000000E+00
  0.00000000E+00  0.00000000E+00  0.00000000E+00
  0.00000000E+00  0.00000000E+00  0.00000000E+00
  0.00000000E+00  0.00000000E+00  0.00000000E+00
  0.00000000E+00  0.00000000E+00  0.00000000E+00
  0.00000000E+00  0.00000000E+00  0.00000000E+00
  0.00000000E+00  0.00000000E+00  0.00000000E+00
  0.00000000E+00  0.00000000E+00  0.00000000E+00
  0.00000000E+00  0.00000000E+00  0.00000000E+00
  0.00000000E+00  0.00000000E+00  0.00000000E+00
  0.00000000E+00  0.00000000E+00  0.00000000E+00
  0.00000000E+00  0.00000000E+00  0.00000000E+00
  0.00000000E+00  0.00000000E+00  0.00000000E+00
  0.00000000E+00  0.00000000E+00  0.00000000E+00
  0.00000000E+00  0.00000000E+00  0.00000000E+00
  0.00000000E+00  0.00000000E+00  0.00000000E+00
  0.00000000E+00  0.00000000E+00  0.00000000E+00
  0.00000000E+00  0.00000000E+00  0.00000000E+00
  0.00000000E+00  0.00000000E+00  0.00000000E+00
  0.00000000E+00  0.00000000E+00  0.00000000E+00
  0.00000000E+00  0.00000000E+00  0.00000000E+00
  0.00000000E+00  0.00000000E+00  0.00000000E+00
