# Supplementary material for: Data-driven prediction of complex crystal structures of dense lithium
Source: Nat Commun. 2023 May 22;14:2924. doi: 10.1038/s41467-023-38650-y (PMC10203143; doi:10.1038/s41467-023-38650-y)
Supplement: Supplementary file 4 — Supplementary Data 1 [file 41467_2023_38650_MOESM4_ESM.zip › Supplementary Data 1/POSCAR_oP192]

POSCAR file written by OVITO Basic 3.5.4
   1.00000000000000     
    10.9110770495744909   -0.0000002473366451   -0.0000001893057940
    -0.0000003417202052   11.3389916015482459    0.0000002527935130
    -0.0000002102039871    0.0000002316828988   12.8623508393419996
   Li
   192
Direct
  0.1407986918533750  0.2697352760017087  0.9019527451513301
  0.8592012938083160  0.7302646989419878  0.9019528193925747
  0.8592015941106519  0.2697355416093255  0.4019511520976450
  0.1407984647202712  0.7302644988261984  0.4019511394027497
  0.2332573090680756  0.6042352282681365  0.8925544083759978
  0.7667426222482718  0.3957646983624869  0.8925543544690898
  0.7667423151953651  0.6042346215112713  0.3925525333781017
  0.2332577145318256  0.3957654035824476  0.3925523952856492
  0.3598763353187461  0.7657965901087684  0.0691742386816347
  0.6401237362468447  0.2342034639496409  0.0691742109715866
  0.6401236248099851  0.7657968260958179  0.5691721478093020
  0.3598762575047463  0.2342031227263560  0.5691722067610009
  0.2335780027669399  0.1021185542168577  0.2240248247551469
  0.7664219553199296  0.8978814034342315  0.2240247345715546
  0.7664222121112230  0.1021190720391199  0.7240249396359567
  0.2335778327236169  0.8978809405438442  0.7240248604530076
  0.1081999044832353  0.9867113971049638  0.6392448607982177
  0.8918000601986462  0.0132885637420352  0.6392449020990368
  0.8917998614449480  0.9867120334103336  0.1392462859594053
  0.1082001605580672  0.0132880227488981  0.1392462272706502
  0.4790406385824196  0.6419906082790977  0.4821964058684385
  0.5209593497325984  0.3580094271209452  0.4821962389702010
  0.5209589172889115  0.6419904513096172  0.9821986248884884
  0.4790410906065891  0.3580095639733584  0.9821984393082559
  0.3929164212720230  0.5160156323240276  0.3053427596379496
  0.6070834830305083  0.4839843581926376  0.3053427414680819
  0.6070833118710698  0.5160158086755114  0.8053435934831028
  0.3929167866188508  0.4839842563981903  0.8053436486662119
  0.9790751459639454  0.1419715304470617  0.4823621220781339
  0.0209248431628574  0.8580285107400890  0.4823619841651711
  0.0209243571688708  0.1419715620239724  0.9823643308630079
  0.9790756490054081  0.8580284486846765  0.9823641817667778
  0.9849021779315085  0.8577593943137775  0.6488065170342936
  0.0150977904835052  0.1422405632608320  0.6488066624866230
  0.0150973300480976  0.8577592924944365  0.1488080369229835
  0.9849026899803999  0.1422407784851245  0.1488081749431577
  0.6074051176767353  0.5174580450898225  0.4735070696448840
  0.3925948869370630  0.4825419796625229  0.4735071069958302
  0.3925950481155462  0.5174577604636620  0.9735096043060317
  0.6074049037479008  0.4825422584573975  0.9735095545270789
  0.4778956275933103  0.3575846157959816  0.3178553773654019
  0.5221043098939687  0.6424153577354436  0.3178555264443822
  0.5221044860360966  0.3575851139555372  0.8178559498625995
  0.4778955750664725  0.6424149563122074  0.8178561496537435
  0.8926043025507571  0.9824365884331580  0.4728034229893717
  0.1073956953769420  0.0175634369383824  0.4728033691038837
  0.1073952594073087  0.9824369912932484  0.9728058815073134
  0.8926047039008886  0.0175630220580941  0.9728059435589819
  0.8557848604381322  0.7617453193893708  0.4029004315036065
  0.1442152309526880  0.2382546853757987  0.4029003663754646
  0.1442154413402332  0.7617455586612430  0.9029019951632536
  0.8557844273548715  0.2382543956682332  0.9029020203969157
  0.7275351680853751  0.3885274533388811  0.3912826174189616
  0.2724648678505406  0.6114726081058899  0.3912827052483818
  0.2724645678064472  0.3885269145239247  0.8912847369537252
  0.7275354359850733  0.6114730497810967  0.8912848638052298
  0.6443217926757212  0.2657797806362812  0.5696890087659382
  0.3556781214325785  0.7342201933562077  0.5696890383027305
  0.3556784595475060  0.2657799003031133  0.0696912026084272
  0.6443216884334185  0.7342201575291244  0.0696911861606063
  0.7272988357137992  0.8863466058108377  0.7263957347271435
  0.2727012454787640  0.1136534283758519  0.7263958322797521
  0.2727007824779809  0.8863466297251622  0.2263956843543541
  0.7272991352520298  0.1136533349778136  0.2263957610468029
  0.0234196597245818  0.6418236462279141  0.6506179533338678
  0.9765803240318451  0.3581762969215489  0.6506177746825189
  0.9765805503950574  0.6418237739018620  0.1506191952553263
  0.0234194772787816  0.3581762774909836  0.1506189851743357
  0.8929140670519549  0.5180982159853649  0.6384627404365618
  0.1070858863365141  0.4819017278777556  0.6384626405666992
  0.1070860528933207  0.5180982131723277  0.1384644197178289
  0.8929140122993195  0.4819018219150930  0.1384645115274695
  0.5167085086134002  0.1421163103916490  0.3145906176837727
  0.4832914506487283  0.8578836379962947  0.3145904417093025
  0.4832912957426659  0.1421161894897521  0.8145915806653189
  0.5167087357432320  0.8578837988832108  0.8145914413154687
  0.6080650695727370  0.9851660989995392  0.3071226715621736
  0.3919348910350400  0.0148338549600209  0.3071227350655397
  0.3919355241667624  0.9851660721231066  0.8071234544934883
  0.6080644961811159  0.0148338918812033  0.8071233513437419
  0.9832552110153981  0.6420977545913088  0.8146994404520125
  0.0167448096612571  0.3579022361033374  0.8146992592734171
  0.0167446489432597  0.6420979810166608  0.3146984297496974
  0.9832552999474383  0.3579019579953210  0.3146982331228121
  0.8919484076147562  0.4849950405376939  0.8065963858291151
  0.1080516191568556  0.5150049300126709  0.8065962637207095
  0.1080521156206077  0.4849950314820617  0.3065954849276769
  0.8919478347154379  0.5150049110133184  0.3065955770086902
  0.4766089859898617  0.1419006657978968  0.1505091802994881
  0.5233910385017962  0.8580993856354363  0.1505089949058100
  0.5233912070179363  0.1419004588085605  0.6505078269943965
  0.4766087743125410  0.8580994909674062  0.6505076884614277
  0.6070897556895020  0.0178805637114809  0.1389897902287872
  0.3929102986935078  0.9821194630693916  0.1389898682697648
  0.3929103859465972  0.0178806292474262  0.6389881393079508
  0.6070895696587827  0.9821193219226521  0.6389880625053285
  0.9778914349593562  0.1424276192110162  0.8180376001546061
  0.0221086295856846  0.8575724538033384  0.8180374373861057
  0.0221084741551290  0.1424279356048649  0.3180371778400635
  0.9778914773487801  0.8575720338942616  0.3180370523388057
  0.3917049316007353  0.5131862452767623  0.6399625962003990
  0.6082950156740425  0.4868137129092874  0.6399625635916711
  0.6082952700248047  0.5131858262018160  0.1399641994357263
  0.3917047781541931  0.4868142287319494  0.1399642400644108
  0.4849414047984406  0.6421749510308207  0.1486320586217429
  0.5150586271265508  0.3578251183752901  0.1486318955705831
  0.5150589390837704  0.6421747463890805  0.6486306285846237
  0.4849410285872736  0.3578252113138043  0.6486304460408888
  0.1069977780444053  0.9838485554076426  0.3046372226945644
  0.8930021410570999  0.0161514341507686  0.3046372606209307
  0.8930024368666610  0.9838484550697312  0.8046383241763420
  0.1069976580080850  0.0161516167208518  0.8046382630731564
  0.1461080677193454  0.7380638657954814  0.7364978571403985
  0.8538920071001102  0.2619361482212766  0.7364978811282406
  0.8538923193845827  0.7380642543751252  0.2364983376273138
  0.1461075831746456  0.2619357205784828  0.2364982852941457
  0.7726926267132294  0.6133429563428120  0.7264570114147358
  0.2273074524063247  0.3866570833528726  0.7264568846498134
  0.2273077737658760  0.6133428826255826  0.2264569646550631
  0.7726921538678835  0.3866570733905484  0.2264568576769585
  0.3538711263246622  0.2376945945587056  0.2367922937531211
  0.6461287785353462  0.7623053705103275  0.2367922686201185
  0.6461292787513476  0.2376943318349483  0.7367916379794129
  0.3538707998088349  0.7623056827140734  0.7367916807644049
  0.7725359473048239  0.1111085053557624  0.3911522581449227
  0.2274640669673832  0.8888915309974038  0.3911521875435340
  0.2274644245799899  0.1111089139439872  0.8911544180172578
  0.7725355814912449  0.8888910588832790  0.8911543051874744
  0.1401649578583803  0.2654499254672893  0.5688840709675866
  0.8598349317136632  0.7345500278804872  0.5688841596243515
  0.8598351441119040  0.2654496920399120  0.0688862258813034
  0.1401649449902869  0.7345503932102233  0.0688862077039394
  0.2311241888997806  0.6055900807562491  0.5567507549612214
  0.7688757515334924  0.3944098853614516  0.5567506490202733
  0.7688757534629957  0.6055905531927261  0.0567528611991185
  0.2311243046051089  0.3944094819551508  0.0567527312255307
  0.3591568341644386  0.7700751852315754  0.4022087907041341
  0.6408432345889356  0.2299248527458864  0.4022087686962635
  0.6408434417294476  0.7700748841995764  0.9022103197736135
  0.3591565523275501  0.2299250881447568  0.9022103522304510
  0.2302895200085044  0.1100959406159760  0.5602830226247508
  0.7697104342412513  0.8899039770972842  0.5602829366964791
  0.7697103311170078  0.1100963606104181  0.0602849658638624
  0.2302897082676471  0.8899037277830093  0.0602848957131953
  0.6386285342775002  0.2700544090189227  0.2352771809441931
  0.3613713419265847  0.7299455782270757  0.2352771813311061
  0.3613711304179082  0.2700547626486220  0.7352767341427074
  0.6386289957671630  0.7299452738950277  0.7352766907173571
  0.2667578217587163  0.1045694396673671  0.3924749071383896
  0.7332422028359256  0.8954305683434337  0.3924748218989547
  0.7332417836261038  0.1045699701002265  0.8924768410009770
  0.2667581503729791  0.8954299700153097  0.8924768049712249
  0.8612752854164567  0.7697425553515462  0.7349890369827309
  0.1387248478507246  0.2302574677794789  0.7349889543302137
  0.1387244242261819  0.7697422867846280  0.2349894101607932
  0.8612754508668203  0.2302576808225448  0.2349894112851720
  0.2663591066193620  0.6025045463615901  0.7241473371714292
  0.7336409474300255  0.3974954749005342  0.7241472445377437
  0.7336411557414989  0.6025042123187364  0.2241473968365276
  0.2663588132045221  0.3974957393157461  0.2241472490230881
  0.1443578216532198  0.2345457190561817  0.0693970965837016
  0.8556423078073421  0.7654543260222191  0.0693971369307826
  0.8556421211355554  0.2345457018976873  0.5693950040302250
  0.1443577905278662  0.7654542759288048  0.5693949871603134
  0.2696805208909792  0.6104328253076828  0.0603873912734691
  0.7303195132132879  0.3895672362771991  0.0603873061026310
  0.7303192299374870  0.6104323627757162  0.5603854524943132
  0.2696807142487440  0.3895675696501812  0.5603853438786629
  0.3558957242312965  0.7379209688692229  0.9032201881082206
  0.6441041355077506  0.2620789823164868  0.9032201460368430
  0.6441038855347411  0.7379211265454833  0.4032186074573401
  0.3558961935982082  0.2620788717512380  0.4032186571428131
  0.2688569026210988  0.1059574268506887  0.0566987069047794
  0.7311431667744451  0.8940426325067603  0.0566986036884171
  0.7311431856011570  0.1059570233167021  0.5566965964377136
  0.2688567704949942  0.8940429235331216  0.5566964982282537
  0.4819571035769475  0.1423792622862328  0.4834622776954975
  0.5180429146588850  0.8576207811665484  0.4834620942797351
  0.5180426560145179  0.1423790956227589  0.9834644376578634
  0.4819573511123510  0.8576208524636959  0.9834642696999724
  0.3922226005051144  0.9860764660137028  0.4724358573358713
  0.6077774544056344  0.0139235678409271  0.4724357712222195
  0.6077770591714603  0.9860768445828523  0.9724381981830690
  0.3922229156702028  0.0139231240920257  0.9724382771051584
  0.9818612729224852  0.6423783417851843  0.4835793758616913
  0.0181387489817366  0.3576216982718422  0.4835791552486420
  0.0181384635140399  0.6423778698367602  0.9835815214107421
  0.9818615403027425  0.3576220837878160  0.9835813175761284
  0.1076994155138930  0.5141473419084669  0.4719009875607026
  0.8923006535823098  0.4858526869732591  0.4719010945640035
  0.8923007274685285  0.5141470460256896  0.9719034981351816
  0.1076992267920838  0.4858529194898218  0.9719034021231028
 
  0.00000000E+00  0.00000000E+00  0.00000000E+00
  0.00000000E+00  0.00000000E+00  0.00000000E+00
  0.00000000E+00  0.00000000E+00  0.00000000E+00
  0.00000000E+00  0.00000000E+00  0.00000000E+00
  0.00000000E+00  0.00000000E+00  0.00000000E+00
  0.00000000E+00  0.00000000E+00  0.00000000E+00
  0.00000000E+00  0.00000000E+00  0.00000000E+00
  0.00000000E+00  0.00000000E+00  0.00000000E+00
  0.00000000E+00  0.00000000E+00  0.00000000E+00
  0.00000000E+00  0.00000000E+00  0.00000000E+00
  0.00000000E+00  0.00000000E+00  0.00000000E+00
  0.00000000E+00  0.00000000E+00  0.00000000E+00
  0.00000000E+00  0.00000000E+00  0.00000000E+00
  0.00000000E+00  0.00000000E+00  0.00000000E+00
  0.00000000E+00  0.00000000E+00  0.00000000E+00
  0.00000000E+00  0.00000000E+00  0.00000000E+00
  0.00000000E+00  0.00000000E+00  0.00000000E+00
  0.00000000E+00  0.00000000E+00  0.00000000E+00
  0.00000000E+00  0.00000000E+00  0.00000000E+00
  0.00000000E+00  0.00000000E+00  0.00000000E+00
  0.00000000E+00  0.00000000E+00  0.00000000E+00
  0.00000000E+00  0.00000000E+00  0.00000000E+00
  0.00000000E+00  0.00000000E+00  0.00000000E+00
  0.00000000E+00  0.00000000E+00  0.00000000E+00
  0.00000000E+00  0.00000000E+00  0.00000000E+00
  0.00000000E+00  0.00000000E+00  0.00000000E+00
  0.00000000E+00  0.00000000E+00  0.00000000E+00
  0.00000000E+00  0.00000000E+00  0.00000000E+00
  0.00000000E+00  0.00000000E+00  0.00000000E+00
  0.00000000E+00  0.00000000E+00  0.00000000E+00
  0.00000000E+00  0.00000000E+00  0.00000000E+00
  0.00000000E+00  0.00000000E+00  0.00000000E+00
  0.00000000E+00  0.00000000E+00  0.00000000E+00
  0.00000000E+00  0.00000000E+00  0.00000000E+00
  0.00000000E+00  0.00000000E+00  0.00000000E+00
  0.00000000E+00  0.00000000E+00  0.00000000E+00
  0.00000000E+00  0.00000000E+00  0.00000000E+00
  0.00000000E+00  0.00000000E+00  0.00000000E+00
  0.00000000E+00  0.00000000E+00  0.00000000E+00
  0.00000000E+00  0.00000000E+00  0.00000000E+00
  0.00000000E+00  0.00000000E+00  0.00000000E+00
  0.00000000E+00  0.00000000E+00  0.00000000E+00
  0.00000000E+00  0.00000000E+00  0.00000000E+00
  0.00000000E+00  0.00000000E+00  0.00000000E+00
  0.00000000E+00  0.00000000E+00  0.00000000E+00
  0.00000000E+00  0.00000000E+00  0.00000000E+00
  0.00000000E+00  0.00000000E+00  0.00000000E+00
  0.00000000E+00  0.00000000E+00  0.00000000E+00
  0.00000000E+00  0.00000000E+00  0.00000000E+00
  0.00000000E+00  0.00000000E+00  0.00000000E+00
  0.00000000E+00  0.00000000E+00  0.00000000E+00
  0.00000000E+00  0.00000000E+00  0.00000000E+00
  0.00000000E+00  0.00000000E+00  0.00000000E+00
  0.00000000E+00  0.00000000E+00  0.00000000E+00
  0.00000000E+00  0.00000000E+00  0.00000000E+00
  0.00000000E+00  0.00000000E+00  0.00000000E+00
  0.00000000E+00  0.00000000E+00  0.00000000E+00
  0.00000000E+00  0.00000000E+00  0.00000000E+00
  0.00000000E+00  0.00000000E+00  0.00000000E+00
  0.00000000E+00  0.00000000E+00  0.00000000E+00
  0.00000000E+00  0.00000000E+00  0.00000000E+00
  0.00000000E+00  0.00000000E+00  0.00000000E+00
  0.00000000E+00  0.00000000E+00  0.00000000E+00
  0.00000000E+00  0.00000000E+00  0.00000000E+00
  0.00000000E+00  0.00000000E+00  0.00000000E+00
  0.00000000E+00  0.00000000E+00  0.00000000E+00
  0.00000000E+00  0.00000000E+00  0.00000000E+00
  0.00000000E+00  0.00000000E+00  0.00000000E+00
  0.00000000E+00  0.00000000E+00  0.00000000E+00
  0.00000000E+00  0.00000000E+00  0.00000000E+00
  0.00000000E+00  0.00000000E+00  0.00000000E+00
  0.00000000E+00  0.00000000E+00  0.00000000E+00
  0.00000000E+00  0.00000000E+00  0.00000000E+00
  0.00000000E+00  0.00000000E+00  0.00000000E+00
  0.00000000E+00  0.00000000E+00  0.00000000E+00
  0.00000000E+00  0.00000000E+00  0.00000000E+00
  0.00000000E+00  0.00000000E+00  0.00000000E+00
  0.00000000E+00  0.00000000E+00  0.00000000E+00
  0.00000000E+00  0.00000000E+00  0.00000000E+00
  0.00000000E+00  0.00000000E+00  0.00000000E+00
  0.00000000E+00  0.00000000E+00  0.00000000E+00
  0.00000000E+00  0.00000000E+00  0.00000000E+00
  0.00000000E+00  0.00000000E+00  0.00000000E+00
  0.00000000E+00  0.00000000E+00  0.00000000E+00
  0.00000000E+00  0.00000000E+00  0.00000000E+00
  0.00000000E+00  0.00000000E+00  0.00000000E+00
  0.00000000E+00  0.00000000E+00  0.00000000E+00
  0.00000000E+00  0.00000000E+00  0.00000000E+00
  0.00000000E+00  0.00000000E+00  0.00000000E+00
  0.00000000E+00  0.00000000E+00  0.00000000E+00
  0.00000000E+00  0.00000000E+00  0.00000000E+00
  0.00000000E+00  0.00000000E+00  0.00000000E+00
  0.00000000E+00  0.00000000E+00  0.00000000E+00
  0.00000000E+00  0.00000000E+00  0.00000000E+00
  0.00000000E+00  0.00000000E+00  0.00000000E+00
  0.00000000E+00  0.00000000E+00  0.00000000E+00
  0.00000000E+00  0.00000000E+00  0.00000000E+00
  0.00000000E+00  0.00000000E+00  0.00000000E+00
  0.00000000E+00  0.00000000E+00  0.00000000E+00
  0.00000000E+00  0.00000000E+00  0.00000000E+00
  0.00000000E+00  0.00000000E+00  0.00000000E+00
  0.00000000E+00  0.00000000E+00  0.00000000E+00
  0.00000000E+00  0.00000000E+00  0.00000000E+00
  0.00000000E+00  0.00000000E+00  0.00000000E+00
  0.00000000E+00  0.00000000E+00  0.00000000E+00
  0.00000000E+00  0.00000000E+00  0.00000000E+00
  0.00000000E+00  0.00000000E+00  0.00000000E+00
  0.00000000E+00  0.00000000E+00  0.00000000E+00
  0.00000000E+00  0.00000000E+00  0.00000000E+00
  0.00000000E+00  0.00000000E+00  0.00000000E+00
  0.00000000E+00  0.00000000E+00  0.00000000E+00
  0.00000000E+00  0.00000000E+00  0.00000000E+00
  0.00000000E+00  0.00000000E+00  0.00000000E+00
  0.00000000E+00  0.00000000E+00  0.00000000E+00
  0.00000000E+00  0.00000000E+00  0.00000000E+00
  0.00000000E+00  0.00000000E+00  0.00000000E+00
  0.00000000E+00  0.00000000E+00  0.00000000E+00
  0.00000000E+00  0.00000000E+00  0.00000000E+00
  0.00000000E+00  0.00000000E+00  0.00000000E+00
  0.00000000E+00  0.00000000E+00  0.00000000E+00
  0.00000000E+00  0.00000000E+00  0.00000000E+00
  0.00000000E+00  0.00000000E+00  0.00000000E+00
  0.00000000E+00  0.00000000E+00  0.00000000E+00
  0.00000000E+00  0.00000000E+00  0.00000000E+00
  0.00000000E+00  0.00000000E+00  0.00000000E+00
  0.00000000E+00  0.00000000E+00  0.00000000E+00
  0.00000000E+00  0.00000000E+00  0.00000000E+00
  0.00000000E+00  0.00000000E+00  0.00000000E+00
  0.00000000E+00  0.00000000E+00  0.00000000E+00
  0.00000000E+00  0.00000000E+00  0.00000000E+00
  0.00000000E+00  0.00000000E+00  0.00000000E+00
  0.00000000E+00  0.00000000E+00  0.00000000E+00
  0.00000000E+00  0.00000000E+00  0.00000000E+00
  0.00000000E+00  0.00000000E+00  0.00000000E+00
  0.00000000E+00  0.00000000E+00  0.00000000E+00
  0.00000000E+00  0.00000000E+00  0.00000000E+00
  0.00000000E+00  0.00000000E+00  0.00000000E+00
  0.00000000E+00  0.00000000E+00  0.00000000E+00
  0.00000000E+00  0.00000000E+00  0.00000000E+00
  0.00000000E+00  0.00000000E+00  0.00000000E+00
  0.00000000E+00  0.00000000E+00  0.00000000E+00
  0.00000000E+00  0.00000000E+00  0.00000000E+00
  0.00000000E+00  0.00000000E+00  0.00000000E+00
  0.00000000E+00  0.00000000E+00  0.00000000E+00
  0.00000000E+00  0.00000000E+00  0.00000000E+00
  0.00000000E+00  0.00000000E+00  0.00000000E+00
  0.00000000E+00  0.00000000E+00  0.00000000E+00
  0.00000000E+00  0.00000000E+00  0.00000000E+00
  0.00000000E+00  0.00000000E+00  0.00000000E+00
  0.00000000E+00  0.00000000E+00  0.00000000E+00
  0.00000000E+00  0.00000000E+00  0.00000000E+00
  0.00000000E+00  0.00000000E+00  0.00000000E+00
  0.00000000E+00  0.00000000E+00  0.00000000E+00
  0.00000000E+00  0.00000000E+00  0.00000000E+00
  0.00000000E+00  0.00000000E+00  0.00000000E+00
  0.00000000E+00  0.00000000E+00  0.00000000E+00
  0.00000000E+00  0.00000000E+00  0.00000000E+00
  0.00000000E+00  0.00000000E+00  0.00000000E+00
  0.00000000E+00  0.00000000E+00  0.00000000E+00
  0.00000000E+00  0.00000000E+00  0.00000000E+00
  0.00000000E+00  0.00000000E+00  0.00000000E+00
  0.00000000E+00  0.00000000E+00  0.00000000E+00
  0.00000000E+00  0.00000000E+00  0.00000000E+00
  0.00000000E+00  0.00000000E+00  0.00000000E+00
  0.00000000E+00  0.00000000E+00  0.00000000E+00
  0.00000000E+00  0.00000000E+00  0.00000000E+00
  0.00000000E+00  0.00000000E+00  0.00000000E+00
  0.00000000E+00  0.00000000E+00  0.00000000E+00
  0.00000000E+00  0.00000000E+00  0.00000000E+00
  0.00000000E+00  0.00000000E+00  0.00000000E+00
  0.00000000E+00  0.00000000E+00  0.00000000E+00
  0.00000000E+00  0.00000000E+00  0.00000000E+00
  0.00000000E+00  0.00000000E+00  0.00000000E+00
  0.00000000E+00  0.00000000E+00  0.00000000E+00
  0.00000000E+00  0.00000000E+00  0.00000000E+00
  0.00000000E+00  0.00000000E+00  0.00000000E+00
  0.00000000E+00  0.00000000E+00  0.00000000E+00
  0.00000000E+00  0.00000000E+00  0.00000000E+00
  0.00000000E+00  0.00000000E+00  0.00000000E+00
  0.00000000E+00  0.00000000E+00  0.00000000E+00
  0.00000000E+00  0.00000000E+00  0.00000000E+00
  0.00000000E+00  0.00000000E+00  0.00000000E+00
  0.00000000E+00  0.00000000E+00  0.00000000E+00
  0.00000000E+00  0.00000000E+00  0.00000000E+00
  0.00000000E+00  0.00000000E+00  0.00000000E+00
  0.00000000E+00  0.00000000E+00  0.00000000E+00
  0.00000000E+00  0.00000000E+00  0.00000000E+00
  0.00000000E+00  0.00000000E+00  0.00000000E+00
  0.00000000E+00  0.00000000E+00  0.00000000E+00
  0.00000000E+00  0.00000000E+00  0.00000000E+00
  0.00000000E+00  0.00000000E+00  0.00000000E+00
  0.00000000E+00  0.00000000E+00  0.00000000E+00
