# Supplementary material for: Data-driven prediction of complex crystal structures of dense lithium
Source: Nat Commun. 2023 May 22;14:2924. doi: 10.1038/s41467-023-38650-y (PMC10203143; doi:10.1038/s41467-023-38650-y)
Supplement: Supplementary file 4 — Supplementary Data 1 [file 41467_2023_38650_MOESM4_ESM.zip › Supplementary Data 1/POSCAR_oP48]

POSCAR file written by OVITO Basic 3.2.0
   1.00000000000000     
     6.5310411884832380    0.0000002187913110   -0.0000002503918528
     0.0000002906674228    6.6259266014822904   -0.0000001045022971
    -0.0000001128620377    0.0000001096545109    8.2935607298746969
   Li
    48
Direct
  0.9483213683615611  0.9957461152061327  0.1248352982816611
  0.0516786353706412  0.0042538755767775  0.8751646986675179
  0.5516786558654293  0.5042538703318848  0.6248352331981022
  0.4483213394266365  0.4957461246918228  0.3751647648516678
  0.0516786485705963  0.9957462052880114  0.3751646732476914
  0.9483213562031605  0.0042537930118759  0.6248353193349863
  0.4483214061571885  0.5042538849327871  0.8751647304320918
  0.5516785895716488  0.4957460997748593  0.1248352620746400
  0.6327481776277877  0.0839877712029548  0.2026980206823801
  0.3672518225962505  0.9160122131622989  0.7973019768567130
  0.8672517945738435  0.4160121568221645  0.7026982405152142
  0.1327482058953557  0.5839878366664331  0.2973017587834667
  0.3672518934109962  0.0839877692049092  0.2973019036833504
  0.6327481055226505  0.9160122239077371  0.7026980947539938
  0.1327481886242102  0.4160121988953143  0.7973018541309939
  0.8672518108906299  0.5839877915385990  0.2026981469029342
  0.6075645080076592  0.7701466925514695  0.1736568913612335
  0.3924354922288938  0.2298532936411183  0.8263431097925924
  0.8924354844960725  0.7298532080782099  0.6736568928113214
  0.1075645115248412  0.2701467880429847  0.3263431052158878
  0.3924355418448072  0.7701467387601146  0.3263431301256469
  0.6075644633997778  0.2298532572805500  0.6736568690468806
  0.1075644513892574  0.7298532896165945  0.8263430154511435
  0.8924355481459462  0.2701467003650261  0.1736569857610182
  0.3189861613498152  0.3504876652560621  0.1625877545374471
  0.6810138368985518  0.6495123262679668  0.8374122394555665
  0.1810137316110590  0.1495122339628839  0.6625878928613614
  0.8189862677766192  0.8504877544636108  0.3374121011499917
  0.6810137654522871  0.3504876541647229  0.3374121983985165
  0.3189862309776281  0.6495123320804354  0.6625877971468778
  0.8189862123431557  0.1495122213693653  0.8374121192802207
  0.1810137915336294  0.8504877731618860  0.1625878728549233
  0.8281083765309719  0.4362341143219869  0.9578177025842568
  0.1718916220797856  0.5637658791671449  0.0421822875983820
  0.6718916265964604  0.0637659493554042  0.4578175784229035
  0.3281083738321147  0.9362340412074799  0.5421824170023358
  0.1718916106025017  0.4362342113123582  0.5421823925874417
  0.8281083928658650  0.5637657821093971  0.4578176004333540
  0.3281083995537837  0.0637659460337326  0.0421823613956858
  0.6718916035313777  0.9362340433736029  0.9578176334848473
  0.1009002449350833  0.2606578935126149  0.0010250882036019
  0.8990997530478164  0.7393420991575860  0.9989749082870455
  0.3990996877028859  0.2393421457434811  0.5010251246941759
  0.6009003162803165  0.7606578416235376  0.4989748764214061
  0.8990997219474650  0.2606578671649639  0.4989749877076469
  0.1009002694673243  0.7393421178838160  0.5010250072044531
  0.6009002738803202  0.2393421927768932  0.9989748540386955
  0.3990997294378467  0.7606577999231343  0.0010251403464449
 
  0.00000000E+00  0.00000000E+00  0.00000000E+00
  0.00000000E+00  0.00000000E+00  0.00000000E+00
  0.00000000E+00  0.00000000E+00  0.00000000E+00
  0.00000000E+00  0.00000000E+00  0.00000000E+00
  0.00000000E+00  0.00000000E+00  0.00000000E+00
  0.00000000E+00  0.00000000E+00  0.00000000E+00
  0.00000000E+00  0.00000000E+00  0.00000000E+00
  0.00000000E+00  0.00000000E+00  0.00000000E+00
  0.00000000E+00  0.00000000E+00  0.00000000E+00
  0.00000000E+00  0.00000000E+00  0.00000000E+00
  0.00000000E+00  0.00000000E+00  0.00000000E+00
  0.00000000E+00  0.00000000E+00  0.00000000E+00
  0.00000000E+00  0.00000000E+00  0.00000000E+00
  0.00000000E+00  0.00000000E+00  0.00000000E+00
  0.00000000E+00  0.00000000E+00  0.00000000E+00
  0.00000000E+00  0.00000000E+00  0.00000000E+00
  0.00000000E+00  0.00000000E+00  0.00000000E+00
  0.00000000E+00  0.00000000E+00  0.00000000E+00
  0.00000000E+00  0.00000000E+00  0.00000000E+00
  0.00000000E+00  0.00000000E+00  0.00000000E+00
  0.00000000E+00  0.00000000E+00  0.00000000E+00
  0.00000000E+00  0.00000000E+00  0.00000000E+00
  0.00000000E+00  0.00000000E+00  0.00000000E+00
  0.00000000E+00  0.00000000E+00  0.00000000E+00
  0.00000000E+00  0.00000000E+00  0.00000000E+00
  0.00000000E+00  0.00000000E+00  0.00000000E+00
  0.00000000E+00  0.00000000E+00  0.00000000E+00
  0.00000000E+00  0.00000000E+00  0.00000000E+00
  0.00000000E+00  0.00000000E+00  0.00000000E+00
  0.00000000E+00  0.00000000E+00  0.00000000E+00
  0.00000000E+00  0.00000000E+00  0.00000000E+00
  0.00000000E+00  0.00000000E+00  0.00000000E+00
  0.00000000E+00  0.00000000E+00  0.00000000E+00
  0.00000000E+00  0.00000000E+00  0.00000000E+00
  0.00000000E+00  0.00000000E+00  0.00000000E+00
  0.00000000E+00  0.00000000E+00  0.00000000E+00
  0.00000000E+00  0.00000000E+00  0.00000000E+00
  0.00000000E+00  0.00000000E+00  0.00000000E+00
  0.00000000E+00  0.00000000E+00  0.00000000E+00
  0.00000000E+00  0.00000000E+00  0.00000000E+00
  0.00000000E+00  0.00000000E+00  0.00000000E+00
  0.00000000E+00  0.00000000E+00  0.00000000E+00
  0.00000000E+00  0.00000000E+00  0.00000000E+00
  0.00000000E+00  0.00000000E+00  0.00000000E+00
  0.00000000E+00  0.00000000E+00  0.00000000E+00
  0.00000000E+00  0.00000000E+00  0.00000000E+00
  0.00000000E+00  0.00000000E+00  0.00000000E+00
  0.00000000E+00  0.00000000E+00  0.00000000E+00
