# Supplementary material for: Data-driven prediction of complex crystal structures of dense lithium
Source: Nat Commun. 2023 May 22;14:2924. doi: 10.1038/s41467-023-38650-y (PMC10203143; doi:10.1038/s41467-023-38650-y)
Supplement: Supplementary file 4 — Supplementary Data 1 [file 41467_2023_38650_MOESM4_ESM.zip › Supplementary Data 1/POSCAR_P2_1]

400                                     
   1.00000000000000     
     4.1875502466307433    0.0000000000000000   -0.1774521814768091
     0.0000000000000000    7.6711946778046753    0.0000000000000000
    -0.4431700226357384    0.0000000000000000    2.0971969650443887
   Li
     8
Direct
  0.8692375700974022  0.6188232821352286  0.1787970817868347
  0.1307624189026004  0.1188233581352278  0.8212029502131679
  0.1249588866305561  0.3686572646856658  0.3186212234607100
  0.8750411363694421  0.8686572346856634  0.6813788365392879
  0.3735216867193628  0.8690760544643621  0.9447366184783710
  0.6264782572806397  0.3690759944643643  0.0552634255216255
  0.3679095755114153  0.6184534037147448  0.4421914334019369
  0.6320904514885761  0.1184533807147465  0.5578085985980585
 
  0.00000000E+00  0.00000000E+00  0.00000000E+00
  0.00000000E+00  0.00000000E+00  0.00000000E+00
  0.00000000E+00  0.00000000E+00  0.00000000E+00
  0.00000000E+00  0.00000000E+00  0.00000000E+00
  0.00000000E+00  0.00000000E+00  0.00000000E+00
  0.00000000E+00  0.00000000E+00  0.00000000E+00
  0.00000000E+00  0.00000000E+00  0.00000000E+00
  0.00000000E+00  0.00000000E+00  0.00000000E+00
