# Supplementary material for: Data-driven prediction of complex crystal structures of dense lithium
Source: Nat Commun. 2023 May 22;14:2924. doi: 10.1038/s41467-023-38650-y (PMC10203143; doi:10.1038/s41467-023-38650-y)
Supplement: Supplementary file 4 — Supplementary Data 1 [file 41467_2023_38650_MOESM4_ESM.zip › Supplementary Data 1/POSCAR_P2_1c]

500                                     
   1.00000000000000     
     4.1892753031478138    0.0000000000000000   -0.0003627544989091
     0.0000000000000000    7.6661064611103482    0.0000000000000000
    -0.5194986224641884    0.0000000000000000    2.0818818959888312
   Li
     8
Direct
  0.8728413576856726  0.6250578099254203  0.4303364319230847
  0.1271586603143289  0.3749421900745796  0.5696636020769109
  0.1271586543143284  0.1250578649254213  0.0696635850769131
  0.8728413566856690  0.8749422210745788  0.9303364489230898
  0.3714823204217773  0.8752660427253595  0.1904428553784231
  0.6285176785782263  0.1247339572746405  0.8095571926215737
  0.6285176765782261  0.3752660427253595  0.3095571476215736
  0.3714823164217769  0.6247339882746396  0.6904428583784270
 
  0.00000000E+00  0.00000000E+00  0.00000000E+00
  0.00000000E+00  0.00000000E+00  0.00000000E+00
  0.00000000E+00  0.00000000E+00  0.00000000E+00
  0.00000000E+00  0.00000000E+00  0.00000000E+00
  0.00000000E+00  0.00000000E+00  0.00000000E+00
  0.00000000E+00  0.00000000E+00  0.00000000E+00
  0.00000000E+00  0.00000000E+00  0.00000000E+00
  0.00000000E+00  0.00000000E+00  0.00000000E+00
