# Supplementary material for: Data-driven prediction of complex crystal structures of dense lithium
Source: Nat Commun. 2023 May 22;14:2924. doi: 10.1038/s41467-023-38650-y (PMC10203143; doi:10.1038/s41467-023-38650-y)
Supplement: Supplementary file 4 — Supplementary Data 1 [file 41467_2023_38650_MOESM4_ESM.zip › Supplementary Data 1/POSCAR_Pc]

600                                     
   1.00000000000000     
    10.4837667859656456    0.0000000000000000    0.0137825011999671
     0.0000000000000000    7.6491213292438482    0.0000000000000000
     3.6982251696267023    0.0000000000000000    8.3318928918554018
   Li
    80
Direct
  0.6216909733182209  0.6219462961492532  0.2143242774090216
  0.6216909543182157  0.3780537038507468  0.7143243124090209
  0.6768008039556427  0.8699346091482689  0.2874200079341400
  0.6768008259556445  0.1300653578517319  0.7874200559341439
  0.1209801025551899  0.3776989331818515  0.7152153221827233
  0.1209800975551930  0.6223010668181485  0.2152153891827253
  0.1771812207460852  0.1296388773309003  0.7866500838877620
  0.1771812147460847  0.8703611306691003  0.2866501218877652
  0.4757457913507301  0.1204121968387105  0.9862197860190365
  0.4757458253507329  0.8795877621612896  0.4862197080190372
  0.7195187414505980  0.3780482723584313  0.8678991233666615
  0.7195187094505954  0.6219517606415678  0.3678991043666635
  0.7761470441320861  0.8724367995245311  0.6883960298356727
  0.7761470071320795  0.1275632004754689  0.1883960238356722
  0.2207529723303534  0.6225465491063557  0.3667394119834131
  0.2207529453303547  0.3774535168936427  0.8667394029834159
  0.3727209350189140  0.8688279089536108  0.3392722977227058
  0.3727209310189137  0.1311721080463870  0.8392722877227121
  0.8193547768518864  0.3706528847422161  0.5167851143518258
  0.8193548378518879  0.6293470822577846  0.0167850903518238
  0.9713291290669605  0.8697518703003797  0.7430318044137727
  0.9713291690669567  0.1302481216996197  0.2430318424137759
  0.2201766736477888  0.3709836816553658  0.1146717838423861
  0.2201766626477915  0.6290163183446342  0.6146717968423836
  0.4198563819298862  0.6247792669800406  0.4183175535956637
  0.4198563679298851  0.3752207330199595  0.9183175735956656
  0.6721714845122323  0.8827055797783994  0.5424420556861886
  0.6721715045122340  0.1172944042215994  0.0424420176861854
  0.8720167529523535  0.1320175917804199  0.8403864419576627
  0.8720167819523523  0.8679824082195802  0.3403865079576609
  0.1734520882441357  0.1171074578606053  0.0415893062060898
  0.1734520792441314  0.8828925501393883  0.5415893782060887
  0.8228846340201590  0.6177397207514354  0.7621393814428480
  0.8228846020201563  0.3822602792485645  0.2621393614428394
  0.3216607935560868  0.3821628147829258  0.2625713955682268
  0.3216607695560920  0.6178371852170742  0.7625714435682166
  0.5773251224611257  0.1251568350736040  0.3850714382433557
  0.5773250984611308  0.8748431969263915  0.8850714872433562
  0.5197127797640108  0.3798887086317926  0.3177312139006482
  0.5197128027640091  0.6201112913682073  0.8177312619006452
  0.0767099365908871  0.8742922188439963  0.8854960071135813
  0.0767099275908899  0.1257078311560077  0.3854959881135834
  0.1214010995591225  0.6303069193869266  0.9666933785562130
  0.1214011035591228  0.3696931136130727  0.4666933885562138
  0.0206868239324450  0.3798170267218123  0.3170324008738252
  0.0206868329324422  0.6201829732781878  0.8170324198738231
  0.7200419777761393  0.3710593108627347  0.1155311590739678
  0.7200419437761436  0.6289406891372723  0.6155312370739671
  0.4706427037291858  0.8696379476552698  0.7439759724150583
  0.4706427227291838  0.1303620193447310  0.2439759384150555
  0.5233573442733973  0.3687922934201559  0.0629273517852334
  0.5233573272733995  0.6312077065798442  0.5629273787852321
  0.2757912715920791  0.1273881097076019  0.1892522961626888
  0.2757912675920788  0.8726118902923981  0.6892522871626917
  0.0238678788086701  0.6316728053010329  0.5617669579279911
  0.0238678858086671  0.3683271946989671  0.0617669739279925
  0.0700061596804730  0.1230401003472568  0.6461527412349677
  0.0700061626804697  0.8769599246527416  0.1461527212349732
  0.5710505089996635  0.8767554714017401  0.1456292060938734
  0.5710504949996694  0.1232445285982599  0.6456292250938714
  0.9238293837127639  0.3760158789051508  0.6597106073940285
  0.9238293507127647  0.6239841210948491  0.1597105883940305
  0.4246726081755272  0.6239420147119726  0.1593410950178141
  0.4246725791755283  0.3760579852880274  0.6593411580178158
  0.6221666934811597  0.3687572647280794  0.4654016013819177
  0.6221667164811581  0.6312427352719208  0.9654016503819182
  0.2740238460762816  0.8755230048332386  0.9384524774104966
  0.2740238700762835  0.1244769781667637  0.4384524294104927
  0.8747054259228072  0.8784287094816343  0.0889942741290111
  0.8747054459228017  0.1215712575183664  0.5889943291290121
  0.3189904127456891  0.3713252659440773  0.5173588578628748
  0.3189903927456875  0.6286747340559228  0.0173588708628724
  0.9190819840668260  0.6242572410720925  0.4185955292940712
  0.9190820060668278  0.3757427259279082  0.9185955782940716
  0.9766583168073177  0.1201896691464693  0.9855667922071891
  0.9766583568073210  0.8798103228535300  0.4855668302071922
  0.3755189379093548  0.1219317837765850  0.5881836210652446
  0.3755189389093584  0.8780681912234165  0.0881836370652460
  0.7751372862957584  0.8764780203808760  0.9371846194501530
  0.7751373462957563  0.1235219716191234  0.4371846004501551
 
  0.00000000E+00  0.00000000E+00  0.00000000E+00
  0.00000000E+00  0.00000000E+00  0.00000000E+00
  0.00000000E+00  0.00000000E+00  0.00000000E+00
  0.00000000E+00  0.00000000E+00  0.00000000E+00
  0.00000000E+00  0.00000000E+00  0.00000000E+00
  0.00000000E+00  0.00000000E+00  0.00000000E+00
  0.00000000E+00  0.00000000E+00  0.00000000E+00
  0.00000000E+00  0.00000000E+00  0.00000000E+00
  0.00000000E+00  0.00000000E+00  0.00000000E+00
  0.00000000E+00  0.00000000E+00  0.00000000E+00
  0.00000000E+00  0.00000000E+00  0.00000000E+00
  0.00000000E+00  0.00000000E+00  0.00000000E+00
  0.00000000E+00  0.00000000E+00  0.00000000E+00
  0.00000000E+00  0.00000000E+00  0.00000000E+00
  0.00000000E+00  0.00000000E+00  0.00000000E+00
  0.00000000E+00  0.00000000E+00  0.00000000E+00
  0.00000000E+00  0.00000000E+00  0.00000000E+00
  0.00000000E+00  0.00000000E+00  0.00000000E+00
  0.00000000E+00  0.00000000E+00  0.00000000E+00
  0.00000000E+00  0.00000000E+00  0.00000000E+00
  0.00000000E+00  0.00000000E+00  0.00000000E+00
  0.00000000E+00  0.00000000E+00  0.00000000E+00
  0.00000000E+00  0.00000000E+00  0.00000000E+00
  0.00000000E+00  0.00000000E+00  0.00000000E+00
  0.00000000E+00  0.00000000E+00  0.00000000E+00
  0.00000000E+00  0.00000000E+00  0.00000000E+00
  0.00000000E+00  0.00000000E+00  0.00000000E+00
  0.00000000E+00  0.00000000E+00  0.00000000E+00
  0.00000000E+00  0.00000000E+00  0.00000000E+00
  0.00000000E+00  0.00000000E+00  0.00000000E+00
  0.00000000E+00  0.00000000E+00  0.00000000E+00
  0.00000000E+00  0.00000000E+00  0.00000000E+00
  0.00000000E+00  0.00000000E+00  0.00000000E+00
  0.00000000E+00  0.00000000E+00  0.00000000E+00
  0.00000000E+00  0.00000000E+00  0.00000000E+00
  0.00000000E+00  0.00000000E+00  0.00000000E+00
  0.00000000E+00  0.00000000E+00  0.00000000E+00
  0.00000000E+00  0.00000000E+00  0.00000000E+00
  0.00000000E+00  0.00000000E+00  0.00000000E+00
  0.00000000E+00  0.00000000E+00  0.00000000E+00
  0.00000000E+00  0.00000000E+00  0.00000000E+00
  0.00000000E+00  0.00000000E+00  0.00000000E+00
  0.00000000E+00  0.00000000E+00  0.00000000E+00
  0.00000000E+00  0.00000000E+00  0.00000000E+00
  0.00000000E+00  0.00000000E+00  0.00000000E+00
  0.00000000E+00  0.00000000E+00  0.00000000E+00
  0.00000000E+00  0.00000000E+00  0.00000000E+00
  0.00000000E+00  0.00000000E+00  0.00000000E+00
  0.00000000E+00  0.00000000E+00  0.00000000E+00
  0.00000000E+00  0.00000000E+00  0.00000000E+00
  0.00000000E+00  0.00000000E+00  0.00000000E+00
  0.00000000E+00  0.00000000E+00  0.00000000E+00
  0.00000000E+00  0.00000000E+00  0.00000000E+00
  0.00000000E+00  0.00000000E+00  0.00000000E+00
  0.00000000E+00  0.00000000E+00  0.00000000E+00
  0.00000000E+00  0.00000000E+00  0.00000000E+00
  0.00000000E+00  0.00000000E+00  0.00000000E+00
  0.00000000E+00  0.00000000E+00  0.00000000E+00
  0.00000000E+00  0.00000000E+00  0.00000000E+00
  0.00000000E+00  0.00000000E+00  0.00000000E+00
  0.00000000E+00  0.00000000E+00  0.00000000E+00
  0.00000000E+00  0.00000000E+00  0.00000000E+00
  0.00000000E+00  0.00000000E+00  0.00000000E+00
  0.00000000E+00  0.00000000E+00  0.00000000E+00
  0.00000000E+00  0.00000000E+00  0.00000000E+00
  0.00000000E+00  0.00000000E+00  0.00000000E+00
  0.00000000E+00  0.00000000E+00  0.00000000E+00
  0.00000000E+00  0.00000000E+00  0.00000000E+00
  0.00000000E+00  0.00000000E+00  0.00000000E+00
  0.00000000E+00  0.00000000E+00  0.00000000E+00
  0.00000000E+00  0.00000000E+00  0.00000000E+00
  0.00000000E+00  0.00000000E+00  0.00000000E+00
  0.00000000E+00  0.00000000E+00  0.00000000E+00
  0.00000000E+00  0.00000000E+00  0.00000000E+00
  0.00000000E+00  0.00000000E+00  0.00000000E+00
  0.00000000E+00  0.00000000E+00  0.00000000E+00
  0.00000000E+00  0.00000000E+00  0.00000000E+00
  0.00000000E+00  0.00000000E+00  0.00000000E+00
  0.00000000E+00  0.00000000E+00  0.00000000E+00
  0.00000000E+00  0.00000000E+00  0.00000000E+00
