# Supplementary material for: Data-driven prediction of complex crystal structures of dense lithium
Source: Nat Commun. 2023 May 22;14:2924. doi: 10.1038/s41467-023-38650-y (PMC10203143; doi:10.1038/s41467-023-38650-y)
Supplement: Supplementary file 4 — Supplementary Data 1 [file 41467_2023_38650_MOESM4_ESM.zip › Supplementary Data 1/POSCAR_tI20]

POSCAR file written by OVITO Basic 3.5.4
   1.00000000000000     
     4.5771560803356497    0.0000003293554914    0.0000008563446356
    -0.0000003187454240    4.5771560881088451   -0.0000010338697537
     0.0000013920858554   -0.0000011867902586    7.0962460355102515
   Li
    20
Direct
  0.6383720975760290  0.8160803847008775  0.7788480942366490
  0.3616279646025742  0.1839192243302163  0.7788486937109215
  0.1839193434067191  0.6383720911852790  0.7788486357423692
  0.8160805054689589  0.3616279512052776  0.7788481367486872
  0.1383721312346266  0.3160803236270494  0.2788479929724042
  0.8616278929695041  0.6839192721737820  0.2788486080093707
  0.6839193607443768  0.1383721181688920  0.2788485542127281
  0.3160804536867454  0.8616278925237411  0.2788480556946063
  0.2906937398281526  0.0703684033889915  0.5274007699013447
  0.7093061499333762  0.9296316457065508  0.5274007269045630
  0.9296319417953647  0.2906940157042829  0.5274005962953501
  0.0703687115120979  0.7093064310009476  0.5274008882697169
  0.7906937809268501  0.5703683875994447  0.0274007556020015
  0.2093061383292188  0.4296316591799325  0.0274007039593177
  0.4296319607969517  0.7906940574135216  0.0274005749530541
  0.5703686916947404  0.2093064071712348  0.0274008638427337
  0.9999997575324536  0.9999996132279837  0.1002941148178962
  0.4999997664730880  0.4999996189957167  0.6002941605046209
  0.4999997962101742  0.5000002372817681  0.3409995391414502
  0.9999998152779694  0.0000002654145100  0.8409995344802218
 
  0.00000000E+00  0.00000000E+00  0.00000000E+00
  0.00000000E+00  0.00000000E+00  0.00000000E+00
  0.00000000E+00  0.00000000E+00  0.00000000E+00
  0.00000000E+00  0.00000000E+00  0.00000000E+00
  0.00000000E+00  0.00000000E+00  0.00000000E+00
  0.00000000E+00  0.00000000E+00  0.00000000E+00
  0.00000000E+00  0.00000000E+00  0.00000000E+00
  0.00000000E+00  0.00000000E+00  0.00000000E+00
  0.00000000E+00  0.00000000E+00  0.00000000E+00
  0.00000000E+00  0.00000000E+00  0.00000000E+00
  0.00000000E+00  0.00000000E+00  0.00000000E+00
  0.00000000E+00  0.00000000E+00  0.00000000E+00
  0.00000000E+00  0.00000000E+00  0.00000000E+00
  0.00000000E+00  0.00000000E+00  0.00000000E+00
  0.00000000E+00  0.00000000E+00  0.00000000E+00
  0.00000000E+00  0.00000000E+00  0.00000000E+00
  0.00000000E+00  0.00000000E+00  0.00000000E+00
  0.00000000E+00  0.00000000E+00  0.00000000E+00
  0.00000000E+00  0.00000000E+00  0.00000000E+00
  0.00000000E+00  0.00000000E+00  0.00000000E+00
